# Supplementary material for: Draft genome and description of Waterburya agarophytonicola gen. nov. sp. nov. (Pleurocapsales, Cyanobacteria): a seaweed symbiont
Source: Antonie Van Leeuwenhoek. 2021 Oct 21;114(12):2189–203. doi: 10.1007/s10482-021-01672-x (PMC8580901; doi:10.1007/s10482-021-01672-x)
Supplement: Supplementary file 3 — Supplementary file3 (XLSX 288 kb) [file 10482_2021_1672_MOESM3_ESM.xlsx]

## Sheet: Table S1
bin	Metawrap Megablast Taxonomy					completeness	coverage	size	GC	N50
	Kingdom	Phylum	Class	Order	Family
1	Bacteria	Cyanobacteria	NA	NA	NA	98.83	289.297	5107674	0.387	51633
2	Bacteria	Proteobacteria	Betaproteobacteria	Nitrosomonadales	Methylophilaceae	99.57	204.496	2494712	0.408	818263
3	Bacteria	Proteobacteria	Alphaproteobacteria	NA	NA	98.05	53.0102	2587985	0.603	74212
4	Bacteria	Proteobacteria	Gammaproteobacteria	Alteromonadales	Alteromonadaceae	92.9	15.5294	4864479	0.439	91938
5	Bacteria	Bacteroidetes	Flavobacteriia	Flavobacteriales	Flavobacteriaceae	89.93	9.35615	4297766	0.372	86100
6	Bacteria	Proteobacteria	Gammaproteobacteria	NA	NA	85.54	3.00441	2096302	0.529	4288

## Sheet: Table S2
Func id	Func name	Waterburya agarophytonicola KI4	Myxosarcina sp GI1	Pleurocapsa sp CCALA 161	Pleurocapsa sp PCC 7319	Pleurocapsales cyanobacterium LEGE 06147	Pleurocapsales cyanobacterium LEGE 10410	Stanieria cyanosphaera PCC 7437	Stanieria sp NIES 3757	Xenococcus sp PCC 7305
KO:K08884	serine/threonine protein kinase, bacterial [EC:2.7.11.1]	19	10	11	18	13	10	20	17	10
KO:K03496	chromosome partitioning protein	12	13	7	13	4	9	6	2	4
KO:K04763	integrase/recombinase XerD	10	17	6	11	3	11	3	4	5
KO:K06147	ATP-binding cassette, subfamily B, bacterial	8	9	14	10	14	10	12	8	11
KO:K00986	RNA-directed DNA polymerase [EC:2.7.7.49]	6	16	0	3	4	2	7	0	0
KO:K07496	putative transposase	6	4	10	70	28	7	42	1	14
KO:K00558	DNA (cytosine-5)-methyltransferase 1 [EC:2.1.1.37]	5	3	6	3	3	5	7	4	2
KO:K00799	glutathione S-transferase [EC:2.5.1.18]	5	9	7	11	6	8	3	4	9
KO:K02636	cytochrome b6-f complex iron-sulfur subunit [EC:1.10.9.1]	5	2	2	2	2	3	2	2	3
KO:K02657	twitching motility two-component system response regulator PilG	5	3	3	6	2	4	4	4	7
KO:K05575	NAD(P)H-quinone oxidoreductase subunit 4 [EC:1.6.5.3]	5	4	5	6	4	5	5	5	4
KO:K01358	ATP-dependent Clp protease, protease subunit [EC:3.4.21.92]	4	4	4	4	5	4	4	4	4
KO:K01990	ABC-2 type transport system ATP-binding protein	4	5	5	5	5	6	6	8	5
KO:K01999	branched-chain amino acid transport system substrate-binding protein	4	2	4	5	1	0	2	2	3
KO:K02040	phosphate transport system substrate-binding protein	4	9	4	6	8	5	5	4	6
KO:K02286	phycocyanin-associated rod linker protein	4	3	3	4	4	3	5	4	4
KO:K02639	ferredoxin	4	5	3	5	4	5	4	4	7
KO:K02658	twitching motility two-component system response regulator PilH	4	2	5	5	1	2	4	4	4
KO:K02659	twitching motility protein PilI	4	2	3	5	1	2	3	3	4
KO:K02660	twitching motility protein PilJ	4	2	3	8	1	3	4	5	4
KO:K03087	RNA polymerase nonessential primary-like sigma factor	4	4	3	4	4	6	4	4	4
KO:K03320	ammonium transporter, Amt family	4	2	2	2	1	2	2	2	3
KO:K03321	sulfate permease, SulP family	4	4	0	5	4	4	2	1	5
KO:K03733	integrase/recombinase XerC	4	2	2	0	0	3	1	0	0
KO:K03798	cell division protease FtsH [EC:3.4.24.-]	4	7	6	5	5	5	5	5	4
KO:K04043	molecular chaperone DnaK	4	3	3	4	4	4	3	3	3
KO:K04077	chaperonin GroEL	4	2	2	2	2	2	2	2	2
KO:K07027	uncharacterized protein	4	3	3	4	6	4	4	4	3
KO:K07052	uncharacterized protein	4	7	4	4	5	3	4	3	3
KO:K07090	uncharacterized protein	4	5	2	6	3	4	4	5	3
KO:K10716	voltage-gated potassium channel	4	3	2	3	3	3	3	3	4
KO:K11522	two-component system, chemotaxis family, response regulator PixG	4	3	4	5	0	5	3	3	2
KO:K13993	HSP20 family protein	4	10	4	4	8	9	5	3	2
KO:K18828	tRNA(fMet)-specific endonuclease VapC [EC:3.1.-.-]	4	3	4	3	3	2	7	3	3
KO:K18831	HTH-type transcriptional regulator / antitoxin HigA	4	4	1	4	1	4	4	3	3
KO:K19159	antitoxin YefM	4	2	5	8	6	5	2	3	7
KO:K00228	coproporphyrinogen III oxidase [EC:1.3.3.3]	3	2	1	2	2	1	1	2	2
KO:K00384	thioredoxin reductase (NADPH) [EC:1.8.1.9]	3	4	2	4	5	9	2	1	1
KO:K00510	heme oxygenase (biliverdin-producing) [EC:1.14.14.18]	3	2	1	2	2	1	1	2	1
KO:K00640	serine O-acetyltransferase [EC:2.3.1.30]	3	3	1	4	1	2	1	1	2
KO:K01007	pyruvate, water dikinase [EC:2.7.9.2]	3	6	3	3	4	5	4	3	3
KO:K01090	protein phosphatase [EC:3.1.3.16]	3	3	2	3	4	3	3	3	3
KO:K01426	amidase [EC:3.5.1.4]	3	8	2	3	2	3	1	1	2
KO:K01537	Ca2+-transporting ATPase [EC:3.6.3.8]	3	7	3	2	6	5	5	7	1
KO:K01673	carbonic anhydrase [EC:4.2.1.1]	3	1	3	3	2	1	4	4	0
KO:K01738	cysteine synthase A [EC:2.5.1.47]	3	3	2	3	2	3	2	2	4
KO:K01784	UDP-glucose 4-epimerase [EC:5.1.3.2]	3	4	3	5	2	2	3	5	6
KO:K01952	phosphoribosylformylglycinamidine synthase [EC:6.3.5.3]	3	3	3	3	3	3	3	3	3
KO:K02030	polar amino acid transport system substrate-binding protein	3	4	3	3	2	3	2	3	5
KO:K02033	peptide/nickel transport system permease protein	3	3	2	3	2	3	3	3	3
KO:K02034	peptide/nickel transport system permease protein	3	3	2	3	2	3	3	3	3
KO:K02035	peptide/nickel transport system substrate-binding protein	3	3	2	4	2	3	3	3	3
KO:K02109	F-type H+-transporting ATPase subunit b	3	2	2	3	3	3	2	2	3
KO:K02284	phycocyanin alpha chain	3	3	2	2	2	2	2	2	3
KO:K02285	phycocyanin beta chain	3	2	2	2	2	2	2	2	3
KO:K02290	phycobilisome rod-core linker protein	3	1	1	2	2	1	1	1	3
KO:K02355	elongation factor G	3	3	2	3	3	3	3	3	3
KO:K02483	two-component system, OmpR family, response regulator	3	2	1	3	2	2	1	0	2
KO:K03088	RNA polymerase sigma-70 factor, ECF subfamily	3	2	3	4	6	3	2	3	3
KO:K03568	TldD protein	3	3	3	3	2	3	3	3	3
KO:K03671	thioredoxin 1	3	5	3	3	4	3	3	3	6
KO:K03711	Fur family transcriptional regulator, ferric uptake regulator	3	4	3	3	4	3	3	3	3
KO:K03797	carboxyl-terminal processing protease [EC:3.4.21.102]	3	3	2	4	4	4	3	3	3
KO:K03885	NADH dehydrogenase [EC:1.6.99.3]	3	7	4	5	4	3	4	5	5
KO:K03892	ArsR family transcriptional regulator	3	3	0	2	5	4	2	3	1
KO:K04047	starvation-inducible DNA-binding protein	3	4	3	2	2	2	3	2	2
KO:K04078	chaperonin GroES	3	2	1	1	1	1	1	1	1
KO:K04751	nitrogen regulatory protein P-II 1	3	2	2	4	2	2	2	2	2
KO:K05516	curved DNA-binding protein	3	3	3	3	3	4	2	2	2
KO:K05577	NAD(P)H-quinone oxidoreductase subunit 5 [EC:1.6.5.3]	3	3	4	4	3	3	3	3	3
KO:K06596	chemosensory pili system protein ChpA (sensor histidine kinase/response regulator)	3	2	2	4	2	2	2	2	3
KO:K06883	uncharacterized protein	3	3	3	3	4	3	4	4	4
KO:K07058	membrane protein	3	2	2	2	3	3	4	4	2
KO:K07086	uncharacterized protein	3	2	2	1	1	2	2	1	1
KO:K07259	D-alanyl-D-alanine carboxypeptidase / D-alanyl-D-alanine-endopeptidase (penicillin-binding protein 4) [EC:3.4.16.4 3.4.21.-]	3	3	3	3	3	3	2	3	2
KO:K07315	phosphoserine phosphatase RsbU/P [EC:3.1.3.3]	3	4	3	4	4	4	3	3	5
KO:K08696	carbon dioxide concentrating mechanism protein CcmK	3	2	3	3	2	3	3	3	2
KO:K08972	putative membrane protein	3	2	3	4	4	2	3	3	3
KO:K09969	general L-amino acid transport system substrate-binding protein	3	1	2	1	1	1	1	1	1
KO:K10112	multiple sugar transport system ATP-binding protein	3	3	3	3	3	3	3	3	4
KO:K11720	lipopolysaccharide export system permease protein	3	2	2	3	3	2	2	2	2
KO:K19158	toxin YoeB [EC:3.1.-.-]	3	2	5	9	6	6	2	3	7
KO:K00059	3-oxoacyl-[acyl-carrier protein] reductase [EC:1.1.1.100]	2	5	4	5	4	2	2	2	2
KO:K00067	dTDP-4-dehydrorhamnose reductase [EC:1.1.1.133]	2	2	2	2	2	2	2	2	2
KO:K00147	glutamate-5-semialdehyde dehydrogenase [EC:1.2.1.41]	2	2	2	2	2	2	2	2	2
KO:K00390	phosphoadenosine phosphosulfate reductase [EC:1.8.4.8]	2	1	1	2	1	1	1	1	1
KO:K00428	cytochrome c peroxidase [EC:1.11.1.5]	2	0	1	1	0	1	0	0	1
KO:K00507	stearoyl-CoA desaturase (delta-9 desaturase) [EC:1.14.19.1]	2	3	2	2	4	4	2	3	2
KO:K00616	transaldolase [EC:2.2.1.2]	2	3	2	2	3	3	2	3	2
KO:K00690	sucrose phosphorylase [EC:2.4.1.7]	2	2	0	2	3	1	1	1	0
KO:K00694	cellulose synthase (UDP-forming) [EC:2.4.1.12]	2	2	1	3	3	1	1	1	1
KO:K00700	1,4-alpha-glucan branching enzyme [EC:2.4.1.18]	2	2	3	3	2	3	3	3	3
KO:K00703	starch synthase [EC:2.4.1.21]	2	2	2	2	1	2	2	2	2
KO:K00721	dolichol-phosphate mannosyltransferase [EC:2.4.1.83]	2	1	3	2	3	1	2	2	0
KO:K00748	lipid-A-disaccharide synthase [EC:2.4.1.182]	2	2	2	2	2	2	2	2	2
KO:K00806	undecaprenyl diphosphate synthase [EC:2.5.1.31]	2	2	2	2	2	2	1	1	1
KO:K00817	histidinol-phosphate aminotransferase [EC:2.6.1.9]	2	1	2	2	2	2	2	2	1
KO:K00845	glucokinase [EC:2.7.1.2]	2	2	2	2	2	2	2	2	2
KO:K00855	phosphoribulokinase [EC:2.7.1.19]	2	2	2	2	2	2	2	2	2
KO:K00858	NAD+ kinase [EC:2.7.1.23]	2	2	2	2	3	2	2	2	2
KO:K00974	tRNA nucleotidyltransferase (CCA-adding enzyme) [EC:2.7.7.72 3.1.3.- 3.1.4.-]	2	2	2	2	2	2	2	2	2
KO:K00978	glucose-1-phosphate cytidylyltransferase [EC:2.7.7.33]	2	2	1	3	1	0	1	1	1
KO:K01091	phosphoglycolate phosphatase [EC:3.1.3.18]	2	2	2	2	2	2	2	2	2
KO:K01092	myo-inositol-1(or 4)-monophosphatase [EC:3.1.3.25]	2	2	2	2	3	2	2	2	2
KO:K01129	dGTPase [EC:3.1.5.1]	2	1	2	1	1	1	1	1	1
KO:K01259	proline iminopeptidase [EC:3.4.11.5]	2	2	2	2	1	1	1	1	2
KO:K01262	Xaa-Pro aminopeptidase [EC:3.4.11.9]	2	2	2	2	2	2	2	2	2
KO:K01265	methionyl aminopeptidase [EC:3.4.11.18]	2	2	2	2	3	2	2	2	2
KO:K01424	L-asparaginase [EC:3.5.1.1]	2	2	2	2	2	2	2	2	2
KO:K01436	amidohydrolase [EC:3.5.1.-]	2	2	2	2	2	2	2	2	1
KO:K01448	N-acetylmuramoyl-L-alanine amidase [EC:3.5.1.28]	2	2	2	2	2	2	2	2	2
KO:K01462	peptide deformylase [EC:3.5.1.88]	2	2	2	2	2	2	2	2	2
KO:K01465	dihydroorotase [EC:3.5.2.3]	2	5	2	2	2	2	3	2	2
KO:K01480	agmatinase [EC:3.5.3.11]	2	3	2	1	2	2	2	2	2
KO:K01533	Cu2+-exporting ATPase [EC:3.6.3.4]	2	4	1	1	5	2	2	1	1
KO:K01551	arsenite-transporting ATPase [EC:3.6.3.16]	2	2	2	2	2	2	2	2	2
KO:K01599	uroporphyrinogen decarboxylase [EC:4.1.1.37]	2	1	1	1	1	1	1	1	1
KO:K01649	2-isopropylmalate synthase [EC:2.3.3.13]	2	2	2	2	2	2	3	3	2
KO:K01652	acetolactate synthase I/II/III large subunit [EC:2.2.1.6]	2	3	3	2	2	2	3	2	2
KO:K01674	carbonic anhydrase [EC:4.2.1.1]	2	1	0	0	0	0	0	0	1
KO:K01724	4a-hydroxytetrahydrobiopterin dehydratase [EC:4.2.1.96]	2	2	2	2	3	3	3	3	1
KO:K01733	threonine synthase [EC:4.2.3.1]	2	2	2	2	2	2	2	2	2
KO:K01772	ferrochelatase [EC:4.99.1.1]	2	2	2	2	2	2	2	2	2
KO:K01790	dTDP-4-dehydrorhamnose 3,5-epimerase [EC:5.1.3.13]	2	2	1	2	1	1	1	1	2
KO:K01802	peptidylprolyl isomerase [EC:5.2.1.8]	2	2	2	2	3	2	2	2	3
KO:K01845	glutamate-1-semialdehyde 2,1-aminomutase [EC:5.4.3.8]	2	1	1	1	1	1	1	1	1
KO:K01915	glutamine synthetase [EC:6.3.1.2]	2	4	2	3	2	2	1	2	4
KO:K01921	D-alanine-D-alanine ligase [EC:6.3.2.4]	2	2	1	2	2	1	2	2	1
KO:K01991	polysaccharide export outer membrane protein	2	2	1	2	2	1	2	2	1
KO:K01992	ABC-2 type transport system permease protein	2	4	3	4	4	6	5	6	3
KO:K02003	putative ABC transport system ATP-binding protein	2	2	3	8	4	8	2	3	4
KO:K02004	putative ABC transport system permease protein	2	3	6	8	5	11	2	3	4
KO:K02005	HlyD family secretion protein	2	2	7	6	4	7	2	2	4
KO:K02022	HlyD family secretion protein	2	2	4	7	5	2	4	2	3
KO:K02025	multiple sugar transport system permease protein	2	2	1	2	3	2	2	2	2
KO:K02026	multiple sugar transport system permease protein	2	2	2	2	3	2	2	2	2
KO:K02027	multiple sugar transport system substrate-binding protein	2	4	3	6	5	4	5	4	3
KO:K02032	peptide/nickel transport system ATP-binding protein	2	2	2	2	1	1	2	2	2
KO:K02036	phosphate transport system ATP-binding protein [EC:3.6.3.27]	2	3	1	1	4	3	2	2	2
KO:K02037	phosphate transport system permease protein	2	3	1	1	4	2	1	2	2
KO:K02038	phosphate transport system permease protein	2	3	1	1	4	2	1	2	2
KO:K02044	phosphonate transport system substrate-binding protein	2	3	0	1	1	1	1	1	1
KO:K02051	NitT/TauT family transport system substrate-binding protein	2	6	1	3	0	3	1	1	4
KO:K02092	allophycocyanin alpha subunit	2	1	2	1	1	2	2	2	2
KO:K02093	allophycocyanin beta subunit	2	1	3	1	1	3	1	1	3
KO:K02108	F-type H+-transporting ATPase subunit a	2	1	1	2	2	2	1	1	2
KO:K02110	F-type H+-transporting ATPase subunit c	2	1	1	2	2	2	1	1	2
KO:K02111	F-type H+-transporting ATPase subunit alpha [EC:3.6.3.14]	2	1	1	2	2	2	1	1	2
KO:K02112	F-type H+-transporting ATPase subunit beta [EC:3.6.3.14]	2	1	1	2	2	2	1	1	2
KO:K02114	F-type H+-transporting ATPase subunit epsilon	2	1	1	2	2	3	1	1	2
KO:K02115	F-type H+-transporting ATPase subunit gamma	2	1	1	2	2	2	1	1	3
KO:K02116	ATP synthase protein I	2	1	1	2	2	2	1	1	2
KO:K02221	YggT family protein	2	2	2	2	2	2	2	2	2
KO:K02274	cytochrome c oxidase subunit I [EC:1.9.3.1]	2	3	1	2	2	2	1	1	2
KO:K02275	cytochrome c oxidase subunit II [EC:1.9.3.1]	2	3	1	2	2	2	1	1	2
KO:K02276	cytochrome c oxidase subunit III [EC:1.9.3.1]	2	3	1	2	2	2	1	1	2
KO:K02314	replicative DNA helicase [EC:3.6.4.12]	2	1	3	4	2	2	5	1	2
KO:K02337	DNA polymerase III subunit alpha [EC:2.7.7.7]	2	2	2	1	2	1	2	2	2
KO:K02428	XTP/dITP diphosphohydrolase [EC:3.6.1.66]	2	2	2	2	2	2	2	2	2
KO:K02469	DNA gyrase subunit A [EC:5.99.1.3]	2	2	2	2	2	2	2	2	2
KO:K02495	oxygen-independent coproporphyrinogen III oxidase [EC:1.3.99.22]	2	2	1	1	1	1	1	1	2
KO:K02520	translation initiation factor IF-3	2	2	1	1	1	2	1	2	2
KO:K02669	twitching motility protein PilT	2	2	2	2	2	2	2	2	2
KO:K02693	photosystem I subunit IV	2	2	1	2	2	2	2	2	1
KO:K02698	photosystem I subunit X	2	2	2	3	2	2	2	2	3
KO:K02945	small subunit ribosomal protein S1	2	2	2	2	2	2	2	2	2
KO:K03046	DNA-directed RNA polymerase subunit beta' [EC:2.7.7.6]	2	2	2	2	2	2	2	2	2
KO:K03086	RNA polymerase primary sigma factor	2	1	2	3	3	2	2	1	2
KO:K03090	RNA polymerase sigma-B factor	2	2	2	2	2	2	2	2	3
KO:K03100	signal peptidase I [EC:3.4.21.89]	2	3	3	2	3	2	2	2	3
KO:K03116	sec-independent protein translocase protein TatA	2	2	2	2	2	2	2	2	2
KO:K03168	DNA topoisomerase I [EC:5.99.1.2]	2	4	1	2	2	1	1	1	2
KO:K03284	magnesium transporter	2	1	2	1	1	2	1	1	1
KO:K03306	inorganic phosphate transporter, PiT family	2	0	1	2	0	1	1	1	2
KO:K03403	magnesium chelatase subunit H [EC:6.6.1.1]	2	2	2	2	2	2	3	2	2
KO:K03408	purine-binding chemotaxis protein CheW	2	1	3	2	1	2	4	4	2
KO:K03412	two-component system, chemotaxis family, response regulator CheB [EC:3.1.1.61]	2	5	2	2	4	4	3	2	2
KO:K03431	phosphoglucosamine mutase [EC:5.4.2.10]	2	2	1	1	1	0	1	1	1
KO:K03442	small conductance mechanosensitive channel	2	2	3	3	3	2	1	4	10
KO:K03559	biopolymer transport protein ExbD	2	2	4	2	2	3	2	2	3
KO:K03561	biopolymer transport protein ExbB	2	3	4	2	2	3	2	2	3
KO:K03564	peroxiredoxin Q/BCP [EC:1.11.1.15]	2	2	2	3	2	2	3	3	2
KO:K03574	8-oxo-dGTP diphosphatase [EC:3.6.1.55]	2	3	3	4	2	2	3	3	3
KO:K03592	PmbA protein	2	2	2	2	1	1	2	2	2
KO:K03593	ATP-binding protein involved in chromosome partitioning	2	2	1	1	1	3	1	1	1
KO:K03644	lipoic acid synthetase [EC:2.8.1.8]	2	2	2	2	2	2	2	2	2
KO:K03654	ATP-dependent DNA helicase RecQ [EC:3.6.4.12]	2	2	2	2	2	3	2	1	3
KO:K03657	DNA helicase II / ATP-dependent DNA helicase PcrA [EC:3.6.4.12]	2	2	2	2	2	2	2	2	2
KO:K03676	glutaredoxin 3	2	2	2	2	2	2	2	2	2
KO:K03685	ribonuclease III [EC:3.1.26.3]	2	2	2	2	2	2	2	2	2
KO:K03686	molecular chaperone DnaJ	2	2	1	2	2	2	2	2	2
KO:K03687	molecular chaperone GrpE	2	1	1	1	1	1	1	1	1
KO:K03695	ATP-dependent Clp protease ATP-binding subunit ClpB	2	2	2	2	2	2	2	2	2
KO:K03696	ATP-dependent Clp protease ATP-binding subunit ClpC	2	2	2	3	2	2	2	2	2
KO:K03787	5'-nucleotidase [EC:3.1.3.5]	2	2	2	2	2	2	2	2	1
KO:K03795	sirohydrochlorin cobaltochelatase [EC:4.99.1.3]	2	2	1	2	1	2	1	1	1
KO:K03867	UDP-glucose:tetrahydrobiopterin glucosyltransferase [EC:2.4.1.-]	2	1	1	1	1	1	1	1	1
KO:K03969	phage shock protein A	2	1	2	1	1	1	1	1	1
KO:K04035	magnesium-protoporphyrin IX monomethyl ester (oxidative) cyclase [EC:1.14.13.81]	2	2	1	2	1	1	1	2	2
KO:K04487	cysteine desulfurase [EC:2.8.1.7]	2	3	2	3	4	3	2	2	4
KO:K04757	serine/threonine-protein kinase RsbW [EC:2.7.11.1]	2	1	1	2	1	2	2	2	2
KO:K04758	ferrous iron transport protein A	2	3	1	3	1	3	1	1	3
KO:K04773	protease IV [EC:3.4.21.-]	2	2	2	2	2	2	2	2	2
KO:K05371	phycocyanobilin:ferredoxin oxidoreductase [EC:1.3.7.5]	2	2	1	2	1	2	2	2	2
KO:K05795	tellurium resistance protein TerD	2	1	2	1	0	2	1	1	3
KO:K05844	ribosomal protein S6--L-glutamate ligase [EC:6.3.2.-]	2	1	1	1	1	1	1	1	1
KO:K06042	precorrin-8X/cobalt-precorrin-8 methylmutase [EC:5.4.99.61 5.4.99.60]	2	1	2	2	3	1	2	2	1
KO:K06180	23S rRNA pseudouridine1911/1915/1917 synthase [EC:5.4.99.23]	2	2	0	2	1	2	1	1	2
KO:K06188	aquaporin Z	2	2	0	1	0	0	1	1	1
KO:K06889	uncharacterized protein	2	2	1	1	1	2	1	2	2
KO:K06890	uncharacterized protein	2	1	1	2	1	1	1	1	2
KO:K06891	ATP-dependent Clp protease adaptor protein ClpS	2	2	2	2	2	2	2	2	2
KO:K06955	uncharacterized protein	2	1	1	2	0	1	1	1	1
KO:K06987	uncharacterized protein	2	2	2	2	2	2	3	3	2
KO:K07006	uncharacterized protein	2	1	0	3	1	3	0	1	1
KO:K07024	uncharacterized protein	2	3	2	3	2	3	3	3	3
KO:K07028	uncharacterized protein	2	1	1	1	1	2	1	1	1
KO:K07074	uncharacterized protein	2	2	0	0	0	0	2	2	0
KO:K07079	uncharacterized protein	2	2	2	2	2	2	2	2	2
KO:K07088	uncharacterized protein	2	3	1	1	3	2	1	1	1
KO:K07098	uncharacterized protein	2	2	1	3	1	2	1	1	2
KO:K07112	uncharacterized protein	2	2	0	0	0	2	0	2	2
KO:K07114	Ca-activated chloride channel homolog	2	2	1	3	2	3	4	3	1
KO:K07140	uncharacterized protein	2	3	3	4	1	2	1	1	2
KO:K07192	flotillin	2	0	0	2	2	0	2	2	0
KO:K07213	copper chaperone	2	8	3	2	2	2	4	3	1
KO:K07301	cation:H+ antiporter	2	6	2	2	1	1	1	1	0
KO:K07462	single-stranded-DNA-specific exonuclease [EC:3.1.-.-]	2	2	2	2	2	2	2	2	2
KO:K07486	transposase	2	0	0	9	1	2	0	0	0
KO:K08309	soluble lytic murein transglycosylase [EC:3.2.1.-]	2	2	2	2	2	2	2	2	2
KO:K08481	circadian clock protein KaiB	2	3	1	2	2	2	3	3	2
KO:K08482	circadian clock protein KaiC	2	3	1	2	1	2	3	3	1
KO:K08906	cytochrome c6	2	2	2	2	2	2	2	2	1
KO:K09118	uncharacterized protein	2	2	2	3	1	3	2	2	1
KO:K09458	3-oxoacyl-[acyl-carrier-protein] synthase II [EC:2.3.1.179]	2	2	2	2	2	2	2	2	2
KO:K09818	manganese/iron transport system substrate-binding protein	2	1	0	0	1	0	2	1	1
KO:K09819	manganese/iron transport system permease protein	2	0	0	2	1	1	1	1	0
KO:K10206	LL-diaminopimelate aminotransferase [EC:2.6.1.83]	2	3	2	2	2	2	2	2	2
KO:K11523	two-component system, chemotaxis family, response regulator PixH	2	1	2	4	0	1	2	2	1
KO:K11524	positive phototaxis protein PixI	2	1	2	3	0	2	2	2	2
KO:K11525	methyl-accepting chemotaxis protein PixJ	2	2	4	12	0	2	6	5	3
KO:K11959	urea transport system substrate-binding protein	2	1	1	1	1	1	1	1	2
KO:K11960	urea transport system permease protein	2	1	1	1	1	1	1	1	2
KO:K11961	urea transport system permease protein	2	1	0	1	1	1	1	1	2
KO:K11962	urea transport system ATP-binding protein	2	1	1	2	1	1	1	1	2
KO:K11963	urea transport system ATP-binding protein	2	1	1	2	1	1	1	1	2
KO:K12454	CDP-paratose 2-epimerase [EC:5.1.3.10]	2	2	1	1	0	0	1	1	1
KO:K13924	two-component system, chemotaxis family, CheB/CheR fusion protein [EC:2.1.1.80 3.1.1.61]	2	2	0	3	1	5	2	0	2
KO:K16264	cobalt-zinc-cadmium efflux system protein	2	3	1	0	0	0	1	1	1
KO:K16555	succinoglycan biosynthesis protein ExoO [EC:2.4.-.-]	2	1	0	1	2	1	1	1	0
KO:K16915	nickel transport protein	2	2	0	1	1	1	1	1	1
KO:K17218	sulfide:quinone oxidoreductase [EC:1.8.5.-]	2	1	0	0	0	2	1	1	1
KO:K17686	Cu+-exporting ATPase [EC:3.6.3.54]	2	5	2	1	1	1	5	1	3
KO:K19171	DNA sulfur modification protein DndD	2	2	2	0	2	2	2	2	0
KO:K00003	homoserine dehydrogenase [EC:1.1.1.3]	1	1	1	1	1	1	1	1	1
KO:K00005	glycerol dehydrogenase [EC:1.1.1.6]	1	1	1	1	1	1	1	1	1
KO:K00012	UDPglucose 6-dehydrogenase [EC:1.1.1.22]	1	1	1	1	1	1	1	1	3
KO:K00013	histidinol dehydrogenase [EC:1.1.1.23]	1	1	1	1	1	1	1	1	2
KO:K00014	shikimate dehydrogenase [EC:1.1.1.25]	1	1	1	1	1	1	1	1	1
KO:K00016	L-lactate dehydrogenase [EC:1.1.1.27]	1	3	1	0	1	1	1	0	0
KO:K00020	3-hydroxyisobutyrate dehydrogenase [EC:1.1.1.31]	1	1	0	2	2	0	1	2	1
KO:K00027	malate dehydrogenase (oxaloacetate-decarboxylating) [EC:1.1.1.38]	1	1	1	1	1	1	1	1	1
KO:K00031	isocitrate dehydrogenase [EC:1.1.1.42]	1	1	1	1	1	1	1	1	1
KO:K00033	6-phosphogluconate dehydrogenase [EC:1.1.1.44 1.1.1.343]	1	1	1	1	2	1	1	1	1
KO:K00034	glucose 1-dehydrogenase [EC:1.1.1.47]	1	2	1	2	1	2	2	2	1
KO:K00036	glucose-6-phosphate 1-dehydrogenase [EC:1.1.1.49 1.1.1.363]	1	1	1	1	1	1	1	1	1
KO:K00052	3-isopropylmalate dehydrogenase [EC:1.1.1.85]	1	1	2	2	1	1	2	1	2
KO:K00053	ketol-acid reductoisomerase [EC:1.1.1.86]	1	1	1	1	1	1	1	1	1
KO:K00057	glycerol-3-phosphate dehydrogenase (NAD(P)+) [EC:1.1.1.94]	1	1	1	1	1	0	1	1	1
KO:K00058	D-3-phosphoglycerate dehydrogenase [EC:1.1.1.95]	1	1	1	3	1	1	1	1	1
KO:K00075	UDP-N-acetylmuramate dehydrogenase [EC:1.3.1.98]	1	1	1	1	1	2	1	1	1
KO:K00082	5-amino-6-(5-phosphoribosylamino)uracil reductase [EC:1.1.1.193]	1	1	1	1	1	1	0	0	1
KO:K00088	IMP dehydrogenase [EC:1.1.1.205]	1	1	1	1	1	1	1	1	1
KO:K00091	dihydroflavonol-4-reductase [EC:1.1.1.219]	1	2	1	1	0	1	1	1	1
KO:K00097	4-hydroxythreonine-4-phosphate dehydrogenase [EC:1.1.1.262]	1	1	1	1	1	1	1	1	1
KO:K00099	1-deoxy-D-xylulose-5-phosphate reductoisomerase [EC:1.1.1.267]	1	1	1	1	1	1	1	1	1
KO:K00104	glycolate oxidase [EC:1.1.3.15]	1	1	1	1	1	1	1	1	1
KO:K00111	glycerol-3-phosphate dehydrogenase [EC:1.1.5.3]	1	1	1	1	1	1	1	1	1
KO:K00116	malate dehydrogenase (quinone) [EC:1.1.5.4]	1	1	1	1	1	1	1	1	1
KO:K00121	S-(hydroxymethyl)glutathione dehydrogenase / alcohol dehydrogenase [EC:1.1.1.284 1.1.1.1]	1	1	1	1	1	1	1	1	1
KO:K00133	aspartate-semialdehyde dehydrogenase [EC:1.2.1.11]	1	1	1	1	1	1	1	1	1
KO:K00134	glyceraldehyde 3-phosphate dehydrogenase [EC:1.2.1.12]	1	1	1	1	1	0	1	1	1
KO:K00135	succinate-semialdehyde dehydrogenase / glutarate-semialdehyde dehydrogenase [EC:1.2.1.16 1.2.1.79 1.2.1.20]	1	2	1	1	1	2	1	1	2
KO:K00145	N-acetyl-gamma-glutamyl-phosphate reductase [EC:1.2.1.38]	1	1	1	1	1	1	1	1	1
KO:K00150	glyceraldehyde-3-phosphate dehydrogenase (NAD(P)) [EC:1.2.1.59]	1	1	1	1	1	1	1	1	1
KO:K00161	pyruvate dehydrogenase E1 component alpha subunit [EC:1.2.4.1]	1	1	1	1	1	1	1	1	1
KO:K00162	pyruvate dehydrogenase E1 component beta subunit [EC:1.2.4.1]	1	1	1	1	1	1	1	1	1
KO:K00208	enoyl-[acyl-carrier protein] reductase I [EC:1.3.1.9 1.3.1.10]	1	1	1	1	1	1	1	1	1
KO:K00214	biliverdin reductase [EC:1.3.1.24]	1	1	1	1	1	1	1	1	1
KO:K00215	4-hydroxy-tetrahydrodipicolinate reductase [EC:1.17.1.8]	1	1	1	1	1	1	1	1	1
KO:K00218	protochlorophyllide reductase [EC:1.3.1.33]	1	1	1	1	1	1	1	1	1
KO:K00239	succinate dehydrogenase / fumarate reductase, flavoprotein subunit [EC:1.3.5.1 1.3.5.4]	1	1	1	1	1	1	1	1	1
KO:K00240	succinate dehydrogenase / fumarate reductase, iron-sulfur subunit [EC:1.3.5.1 1.3.5.4]	1	1	1	1	1	1	1	1	1
KO:K00241	succinate dehydrogenase / fumarate reductase, cytochrome b subunit	1	1	1	1	1	1	1	1	1
KO:K00254	dihydroorotate dehydrogenase [EC:1.3.5.2]	1	1	1	1	1	1	1	1	1
KO:K00259	alanine dehydrogenase [EC:1.4.1.1]	1	2	1	2	1	2	1	1	1
KO:K00262	glutamate dehydrogenase (NADP+) [EC:1.4.1.4]	1	1	1	1	1	1	1	1	1
KO:K00275	pyridoxamine 5'-phosphate oxidase [EC:1.4.3.5]	1	2	2	1	1	1	1	2	2
KO:K00278	L-aspartate oxidase [EC:1.4.3.16]	1	1	1	1	1	1	1	1	1
KO:K00281	glycine dehydrogenase [EC:1.4.4.2]	1	1	1	1	1	1	1	1	1
KO:K00284	glutamate synthase (ferredoxin) [EC:1.4.7.1]	1	1	1	2	1	2	2	2	2
KO:K00286	pyrroline-5-carboxylate reductase [EC:1.5.1.2]	1	1	1	1	1	1	1	1	1
KO:K00297	methylenetetrahydrofolate reductase (NADPH) [EC:1.5.1.20]	1	1	1	1	1	3	1	1	1
KO:K00299	FMN reductase [EC:1.5.1.38]	1	1	1	0	0	1	0	0	0
KO:K00324	NAD(P) transhydrogenase subunit alpha [EC:1.6.1.2]	1	3	1	1	1	3	1	1	3
KO:K00325	NAD(P) transhydrogenase subunit beta [EC:1.6.1.2]	1	2	1	1	1	2	1	1	2
KO:K00366	ferredoxin-nitrite reductase [EC:1.7.7.1]	1	2	1	1	2	1	1	1	1
KO:K00367	ferredoxin-nitrate reductase [EC:1.7.7.2]	1	1	1	1	1	1	1	1	1
KO:K00382	dihydrolipoamide dehydrogenase [EC:1.8.1.4]	1	1	1	1	2	2	2	1	1
KO:K00383	glutathione reductase (NADPH) [EC:1.8.1.7]	1	3	1	1	1	2	1	1	2
KO:K00389	putative membrane protein	1	5	1	1	1	1	2	5	1
KO:K00392	sulfite reductase (ferredoxin) [EC:1.8.7.1]	1	1	1	1	2	1	1	1	1
KO:K00426	cytochrome d ubiquinol oxidase subunit II [EC:1.10.3.-]	1	1	1	1	1	2	1	1	0
KO:K00432	glutathione peroxidase [EC:1.11.1.9]	1	0	1	1	0	0	1	0	1
KO:K00441	coenzyme F420 hydrogenase subunit beta [EC:1.12.98.1]	1	1	1	1	1	1	1	1	1
KO:K00457	4-hydroxyphenylpyruvate dioxygenase [EC:1.13.11.27]	1	1	1	2	2	1	2	2	2
KO:K00459	nitronate monooxygenase [EC:1.13.12.16]	1	1	0	1	0	0	0	0	0
KO:K00464	all-trans-8'-apo-beta-carotenal 15,15'-oxygenase [EC:1.13.11.75]	1	1	1	1	1	1	1	1	1
KO:K00481	p-hydroxybenzoate 3-monooxygenase [EC:1.14.13.2]	1	0	0	0	0	0	0	0	0
KO:K00491	nitric-oxide synthase, bacterial [EC:1.14.13.165]	1	0	1	0	0	0	0	0	0
KO:K00514	zeta-carotene desaturase [EC:1.3.5.6]	1	1	1	1	1	1	1	1	1
KO:K00518	nickel superoxide dismutase [EC:1.15.1.1]	1	1	1	1	0	1	1	1	1
KO:K00525	ribonucleoside-diphosphate reductase alpha chain [EC:1.17.4.1]	1	1	1	1	1	1	1	1	1
KO:K00526	ribonucleoside-diphosphate reductase beta chain [EC:1.17.4.1]	1	1	1	1	1	1	1	1	1
KO:K00537	arsenate reductase [EC:1.20.4.1]	1	0	1	1	1	1	0	0	1
KO:K00548	5-methyltetrahydrofolate--homocysteine methyltransferase [EC:2.1.1.13]	1	1	1	1	1	1	1	1	1
KO:K00554	tRNA (guanine37-N1)-methyltransferase [EC:2.1.1.228]	1	1	1	1	1	1	1	1	1
KO:K00556	tRNA (guanosine-2'-O-)-methyltransferase [EC:2.1.1.34]	1	1	1	1	1	1	1	1	1
KO:K00566	tRNA-specific 2-thiouridylase [EC:2.8.1.-]	1	1	1	1	1	1	1	1	1
KO:K00595	precorrin-6Y C5,15-methyltransferase (decarboxylating) [EC:2.1.1.132]	1	1	1	1	1	1	1	1	1
KO:K00600	glycine hydroxymethyltransferase [EC:2.1.2.1]	1	1	1	1	1	1	1	1	1
KO:K00602	phosphoribosylaminoimidazolecarboxamide formyltransferase / IMP cyclohydrolase [EC:2.1.2.3 3.5.4.10]	1	1	1	1	1	1	1	1	1
KO:K00604	methionyl-tRNA formyltransferase [EC:2.1.2.9]	1	1	1	1	1	1	1	1	1
KO:K00605	aminomethyltransferase [EC:2.1.2.10]	1	2	1	1	1	1	1	1	1
KO:K00606	3-methyl-2-oxobutanoate hydroxymethyltransferase [EC:2.1.2.11]	1	1	1	1	1	1	1	1	1
KO:K00609	aspartate carbamoyltransferase catalytic subunit [EC:2.1.3.2]	1	1	1	1	1	1	1	1	1
KO:K00611	ornithine carbamoyltransferase [EC:2.1.3.3]	1	1	1	1	1	1	1	1	1
KO:K00615	transketolase [EC:2.2.1.1]	1	1	1	1	1	1	2	2	1
KO:K00620	glutamate N-acetyltransferase / amino-acid N-acetyltransferase [EC:2.3.1.35 2.3.1.1]	1	1	1	1	1	1	1	1	1
KO:K00626	acetyl-CoA C-acetyltransferase [EC:2.3.1.9]	1	0	0	0	1	0	1	1	0
KO:K00627	pyruvate dehydrogenase E2 component (dihydrolipoamide acetyltransferase) [EC:2.3.1.12]	1	1	1	1	1	1	1	1	1
KO:K00645	[acyl-carrier-protein] S-malonyltransferase [EC:2.3.1.39]	1	1	1	1	1	3	1	1	1
KO:K00648	3-oxoacyl-[acyl-carrier-protein] synthase III [EC:2.3.1.180]	1	1	1	1	1	2	2	1	1
KO:K00652	8-amino-7-oxononanoate synthase [EC:2.3.1.47]	1	1	1	1	1	1	1	1	1
KO:K00655	1-acyl-sn-glycerol-3-phosphate acyltransferase [EC:2.3.1.51]	1	1	1	1	1	1	1	1	1
KO:K00661	maltose O-acetyltransferase [EC:2.3.1.79]	1	1	1	0	1	0	1	2	1
KO:K00677	UDP-N-acetylglucosamine acyltransferase [EC:2.3.1.129]	1	1	1	1	1	1	1	1	1
KO:K00684	leucyl/phenylalanyl-tRNA--protein transferase [EC:2.3.2.6]	1	1	1	1	1	1	1	1	1
KO:K00688	starch phosphorylase [EC:2.4.1.1]	1	2	1	1	2	4	3	2	1
KO:K00705	4-alpha-glucanotransferase [EC:2.4.1.25]	1	2	1	1	2	1	1	1	1
KO:K00757	uridine phosphorylase [EC:2.4.2.3]	1	1	1	1	1	1	1	1	1
KO:K00759	adenine phosphoribosyltransferase [EC:2.4.2.7]	1	1	1	1	1	1	1	1	1
KO:K00761	uracil phosphoribosyltransferase [EC:2.4.2.9]	1	1	1	1	1	1	1	1	1
KO:K00762	orotate phosphoribosyltransferase [EC:2.4.2.10]	1	1	1	2	1	1	1	1	1
KO:K00763	nicotinate phosphoribosyltransferase [EC:6.3.4.21]	1	1	0	1	1	1	1	1	0
KO:K00764	amidophosphoribosyltransferase [EC:2.4.2.14]	1	2	1	1	1	1	1	1	1
KO:K00765	ATP phosphoribosyltransferase [EC:2.4.2.17]	1	1	1	1	1	1	1	1	1
KO:K00766	anthranilate phosphoribosyltransferase [EC:2.4.2.18]	1	2	1	1	1	1	1	1	1
KO:K00767	nicotinate-nucleotide pyrophosphorylase (carboxylating) [EC:2.4.2.19]	1	1	1	1	1	1	1	1	1
KO:K00772	5'-methylthioadenosine phosphorylase [EC:2.4.2.28]	1	1	1	1	1	1	1	1	1
KO:K00773	queuine tRNA-ribosyltransferase [EC:2.4.2.29]	1	1	1	1	1	1	1	1	1
KO:K00784	ribonuclease Z [EC:3.1.26.11]	1	1	1	1	1	1	1	1	1
KO:K00788	thiamine-phosphate pyrophosphorylase [EC:2.5.1.3]	1	1	1	1	2	1	1	1	1
KO:K00789	S-adenosylmethionine synthetase [EC:2.5.1.6]	1	1	1	1	2	2	1	1	1
KO:K00790	UDP-N-acetylglucosamine 1-carboxyvinyltransferase [EC:2.5.1.7]	1	1	1	1	1	1	1	1	1
KO:K00791	tRNA dimethylallyltransferase [EC:2.5.1.75]	1	1	1	1	1	1	1	1	1
KO:K00793	riboflavin synthase [EC:2.5.1.9]	1	1	2	1	1	1	1	1	1
KO:K00794	6,7-dimethyl-8-ribityllumazine synthase [EC:2.5.1.78]	1	1	1	1	1	1	1	1	1
KO:K00796	dihydropteroate synthase [EC:2.5.1.15]	1	1	1	1	1	0	1	1	1
KO:K00797	spermidine synthase [EC:2.5.1.16]	1	1	1	0	1	1	1	1	0
KO:K00800	3-phosphoshikimate 1-carboxyvinyltransferase [EC:2.5.1.19]	1	1	1	1	1	1	2	2	1
KO:K00801	farnesyl-diphosphate farnesyltransferase [EC:2.5.1.21]	1	1	1	1	1	1	1	1	1
KO:K00812	aspartate aminotransferase [EC:2.6.1.1]	1	1	1	1	1	1	1	1	1
KO:K00818	acetylornithine aminotransferase [EC:2.6.1.11]	1	1	1	1	1	1	1	1	1
KO:K00820	glucosamine--fructose-6-phosphate aminotransferase (isomerizing) [EC:2.6.1.16]	1	1	1	1	1	1	1	1	1
KO:K00826	branched-chain amino acid aminotransferase [EC:2.6.1.42]	1	1	1	2	1	1	1	1	1
KO:K00830	alanine-glyoxylate transaminase / serine-glyoxylate transaminase / serine-pyruvate transaminase [EC:2.6.1.44 2.6.1.45 2.6.1.51]	1	0	1	1	1	1	1	1	1
KO:K00835	valine--pyruvate aminotransferase [EC:2.6.1.66]	1	1	1	2	1	1	1	1	1
KO:K00847	fructokinase [EC:2.7.1.4]	1	1	1	2	1	2	1	1	1
KO:K00849	galactokinase [EC:2.7.1.6]	1	1	1	1	1	1	1	1	0
KO:K00850	6-phosphofructokinase 1 [EC:2.7.1.11]	1	2	1	2	2	2	1	1	2
KO:K00851	gluconokinase [EC:2.7.1.12]	1	1	1	1	1	1	1	1	0
KO:K00852	ribokinase [EC:2.7.1.15]	1	1	1	1	2	1	1	1	1
KO:K00859	dephospho-CoA kinase [EC:2.7.1.24]	1	1	1	1	1	1	1	1	1
KO:K00860	adenylylsulfate kinase [EC:2.7.1.25]	1	1	1	1	1	1	1	1	1
KO:K00864	glycerol kinase [EC:2.7.1.30]	1	1	1	1	0	1	1	1	1
KO:K00872	homoserine kinase [EC:2.7.1.39]	1	1	1	1	1	1	1	1	1
KO:K00873	pyruvate kinase [EC:2.7.1.40]	1	2	1	2	2	2	2	2	1
KO:K00886	polyphosphate glucokinase [EC:2.7.1.63]	1	0	1	1	0	1	1	1	0
KO:K00891	shikimate kinase [EC:2.7.1.71]	1	1	1	1	1	1	1	1	1
KO:K00901	diacylglycerol kinase (ATP) [EC:2.7.1.107]	1	1	2	1	1	1	1	1	1
KO:K00919	4-diphosphocytidyl-2-C-methyl-D-erythritol kinase [EC:2.7.1.148]	1	1	1	1	1	1	1	1	1
KO:K00925	acetate kinase [EC:2.7.2.1]	1	2	1	1	2	3	1	1	1
KO:K00927	phosphoglycerate kinase [EC:2.7.2.3]	1	1	1	1	1	1	1	1	1
KO:K00928	aspartate kinase [EC:2.7.2.4]	1	1	1	1	1	1	1	1	1
KO:K00930	acetylglutamate kinase [EC:2.7.2.8]	1	1	1	1	1	1	1	1	1
KO:K00931	glutamate 5-kinase [EC:2.7.2.11]	1	1	1	1	1	1	1	1	1
KO:K00936		1	0	3	2	1	1	1	0	0
KO:K00937	polyphosphate kinase [EC:2.7.4.1]	1	1	1	1	1	1	1	1	1
KO:K00939	adenylate kinase [EC:2.7.4.3]	1	1	1	1	1	2	1	1	1
KO:K00940	nucleoside-diphosphate kinase [EC:2.7.4.6]	1	1	1	1	1	1	1	1	1
KO:K00941	hydroxymethylpyrimidine/phosphomethylpyrimidine kinase [EC:2.7.1.49 2.7.4.7]	1	1	1	1	1	1	1	1	0
KO:K00942	guanylate kinase [EC:2.7.4.8]	1	1	1	1	1	1	1	1	1
KO:K00943	dTMP kinase [EC:2.7.4.9]	1	1	1	1	1	1	1	1	1
KO:K00946	thiamine-monophosphate kinase [EC:2.7.4.16]	1	1	1	1	1	1	1	1	1
KO:K00948	ribose-phosphate pyrophosphokinase [EC:2.7.6.1]	1	1	1	1	2	1	1	1	1
KO:K00950	2-amino-4-hydroxy-6-hydroxymethyldihydropteridine diphosphokinase [EC:2.7.6.3]	1	1	1	2	1	1	1	1	1
KO:K00951	GTP pyrophosphokinase [EC:2.7.6.5]	1	1	1	1	1	1	1	1	1
KO:K00954	pantetheine-phosphate adenylyltransferase [EC:2.7.7.3]	1	1	1	1	1	1	1	1	1
KO:K00958	sulfate adenylyltransferase [EC:2.7.7.4]	1	1	1	1	1	1	1	1	1
KO:K00962	polyribonucleotide nucleotidyltransferase [EC:2.7.7.8]	1	2	1	1	1	1	1	1	1
KO:K00963	UTP--glucose-1-phosphate uridylyltransferase [EC:2.7.7.9]	1	1	1	1	1	1	1	1	0
KO:K00966	mannose-1-phosphate guanylyltransferase [EC:2.7.7.13]	1	1	1	1	1	1	1	1	1
KO:K00969	nicotinate-nucleotide adenylyltransferase [EC:2.7.7.18]	1	1	1	1	1	1	1	1	1
KO:K00971	mannose-1-phosphate guanylyltransferase [EC:2.7.7.13]	1	2	1	2	1	1	1	1	1
KO:K00973	glucose-1-phosphate thymidylyltransferase [EC:2.7.7.24]	1	1	1	2	1	1	1	1	2
KO:K00975	glucose-1-phosphate adenylyltransferase [EC:2.7.7.27]	1	1	1	1	1	1	1	1	1
KO:K00979	3-deoxy-manno-octulosonate cytidylyltransferase (CMP-KDO synthetase) [EC:2.7.7.38]	1	0	2	0	0	0	0	0	0
KO:K00981	phosphatidate cytidylyltransferase [EC:2.7.7.41]	1	1	1	1	1	1	1	1	1
KO:K00988	ATP adenylyltransferase [EC:2.7.7.53]	1	1	1	1	1	1	1	1	1
KO:K00989	ribonuclease PH [EC:2.7.7.56]	1	1	1	1	1	1	1	1	1
KO:K00991	2-C-methyl-D-erythritol 4-phosphate cytidylyltransferase [EC:2.7.7.60]	1	1	1	1	1	1	1	1	1
KO:K00995	CDP-diacylglycerol--glycerol-3-phosphate 3-phosphatidyltransferase [EC:2.7.8.5]	1	1	1	1	1	1	1	1	1
KO:K00999	CDP-diacylglycerol--inositol 3-phosphatidyltransferase [EC:2.7.8.11]	1	0	1	1	0	1	0	0	0
KO:K01000	phospho-N-acetylmuramoyl-pentapeptide-transferase [EC:2.7.8.13]	1	1	1	1	1	1	1	1	1
KO:K01011	thiosulfate/3-mercaptopyruvate sulfurtransferase [EC:2.8.1.1 2.8.1.2]	1	2	2	2	1	1	1	1	2
KO:K01012	biotin synthase [EC:2.8.1.6]	1	1	1	1	1	1	1	1	1
KO:K01053	gluconolactonase [EC:3.1.1.17]	1	1	0	2	1	0	1	0	1
KO:K01056	peptidyl-tRNA hydrolase, PTH1 family [EC:3.1.1.29]	1	1	1	1	1	1	1	1	1
KO:K01057	6-phosphogluconolactonase [EC:3.1.1.31]	1	1	1	1	1	1	1	1	1
KO:K01061	carboxymethylenebutenolidase [EC:3.1.1.45]	1	6	3	3	2	4	3	3	1
KO:K01069	hydroxyacylglutathione hydrolase [EC:3.1.2.6]	1	3	1	1	2	3	2	1	1
KO:K01070	S-formylglutathione hydrolase [EC:3.1.2.12]	1	1	1	1	1	1	1	1	1
KO:K01078	acid phosphatase [EC:3.1.3.2]	1	0	0	0	0	1	1	0	0
KO:K01082	3'(2'), 5'-bisphosphate nucleotidase [EC:3.1.3.7]	1	1	1	1	1	1	1	1	1
KO:K01104	protein-tyrosine phosphatase [EC:3.1.3.48]	1	1	1	2	2	1	1	1	1
KO:K01126	glycerophosphoryl diester phosphodiesterase [EC:3.1.4.46]	1	3	2	1	2	1	1	1	4
KO:K01142	exodeoxyribonuclease III [EC:3.1.11.2]	1	1	1	1	1	1	1	1	1
KO:K01147	exoribonuclease II [EC:3.1.13.1]	1	1	1	1	1	1	1	1	1
KO:K01159	crossover junction endodeoxyribonuclease RuvC [EC:3.1.22.4]	1	1	1	1	1	2	1	1	1
KO:K01173	endonuclease G, mitochondrial	1	0	1	1	0	0	2	1	1
KO:K01174	micrococcal nuclease [EC:3.1.31.1]	1	4	1	2	1	1	1	1	1
KO:K01176	alpha-amylase [EC:3.2.1.1]	1	1	1	4	0	1	1	1	0
KO:K01179	endoglucanase [EC:3.2.1.4]	1	0	0	2	0	0	1	2	0
KO:K01181	endo-1,4-beta-xylanase [EC:3.2.1.8]	1	1	2	1	0	1	1	0	0
KO:K01187	alpha-glucosidase [EC:3.2.1.20]	1	3	0	2	2	5	0	0	2
KO:K01191	alpha-mannosidase [EC:3.2.1.24]	1	1	1	1	1	1	1	1	1
KO:K01208	cyclomaltodextrinase [EC:3.2.1.54]	1	1	0	1	0	1	1	1	0
KO:K01246	DNA-3-methyladenine glycosylase I [EC:3.2.2.20]	1	0	0	1	0	0	0	0	1
KO:K01247	DNA-3-methyladenine glycosylase II [EC:3.2.2.21]	1	1	1	1	1	1	2	1	0
KO:K01251	adenosylhomocysteinase [EC:3.3.1.1]	1	1	1	1	1	1	1	1	1
KO:K01255	leucyl aminopeptidase [EC:3.4.11.1]	1	1	1	1	1	1	1	1	1
KO:K01256	aminopeptidase N [EC:3.4.11.2]	1	1	0	1	1	0	1	1	1
KO:K01297	muramoyltetrapeptide carboxypeptidase [EC:3.4.17.13]	1	1	1	1	1	1	1	1	1
KO:K01322	prolyl oligopeptidase [EC:3.4.21.26]	1	0	1	1	1	0	1	1	1
KO:K01338	ATP-dependent Lon protease [EC:3.4.21.53]	1	2	1	2	2	2	1	2	1
KO:K01356	repressor LexA [EC:3.4.21.88]	1	1	1	1	1	1	1	1	1
KO:K01409	N6-L-threonylcarbamoyladenine synthase [EC:2.3.1.234]	1	1	1	1	1	1	1	1	1
KO:K01414	oligopeptidase A [EC:3.4.24.70]	1	1	1	1	1	1	1	1	1
KO:K01420	CRP/FNR family transcriptional regulator, anaerobic regulatory protein	1	1	1	0	0	1	0	0	0
KO:K01428	urease subunit alpha [EC:3.5.1.5]	1	2	1	1	1	1	1	1	2
KO:K01429	urease subunit beta [EC:3.5.1.5]	1	2	1	1	1	1	1	1	2
KO:K01430	urease subunit gamma [EC:3.5.1.5]	1	2	1	1	1	1	1	1	2
KO:K01433	formyltetrahydrofolate deformylase [EC:3.5.1.10]	1	1	1	1	0	1	1	1	1
KO:K01443	N-acetylglucosamine-6-phosphate deacetylase [EC:3.5.1.25]	1	1	1	1	1	1	1	1	1
KO:K01455	formamidase [EC:3.5.1.49]	1	2	0	0	1	1	1	1	1
KO:K01469	5-oxoprolinase (ATP-hydrolysing) [EC:3.5.2.9]	1	1	1	1	1	1	2	1	1
KO:K01470	creatinine amidohydrolase [EC:3.5.2.10]	1	2	1	1	1	1	1	1	1
KO:K01474	N-methylhydantoinase B [EC:3.5.2.14]	1	1	1	1	0	1	1	1	1
KO:K01485	cytosine deaminase [EC:3.5.4.1]	1	1	2	2	0	0	1	1	1
KO:K01489	cytidine deaminase [EC:3.5.4.5]	1	1	1	1	2	1	1	1	1
KO:K01491	methylenetetrahydrofolate dehydrogenase (NADP+) / methenyltetrahydrofolate cyclohydrolase [EC:1.5.1.5 3.5.4.9]	1	1	1	1	1	1	1	1	1
KO:K01494	dCTP deaminase [EC:3.5.4.13]	1	1	1	1	1	1	1	1	2
KO:K01495	GTP cyclohydrolase I [EC:3.5.4.16]	1	1	3	2	1	1	1	1	2
KO:K01507	inorganic pyrophosphatase [EC:3.6.1.1]	1	1	1	1	1	1	1	1	1
KO:K01512	acylphosphatase [EC:3.6.1.7]	1	1	0	1	1	0	1	1	1
KO:K01515	ADP-ribose pyrophosphatase [EC:3.6.1.13]	1	1	1	1	1	1	1	1	1
KO:K01520	dUTP pyrophosphatase [EC:3.6.1.23]	1	0	1	1	1	1	0	2	1
KO:K01524	exopolyphosphatase / guanosine-5'-triphosphate,3'-diphosphate pyrophosphatase [EC:3.6.1.11 3.6.1.40]	1	2	1	2	1	1	1	1	1
KO:K01534	Cd2+/Zn2+-exporting ATPase [EC:3.6.3.3 3.6.3.5]	1	2	1	1	3	1	1	0	1
KO:K01579	aspartate 1-decarboxylase [EC:4.1.1.11]	1	1	1	1	1	0	1	1	1
KO:K01585	arginine decarboxylase [EC:4.1.1.19]	1	0	1	1	1	1	1	1	1
KO:K01586	diaminopimelate decarboxylase [EC:4.1.1.20]	1	1	1	1	1	1	1	1	1
KO:K01588	5-(carboxyamino)imidazole ribonucleotide mutase [EC:5.4.99.18]	1	1	1	1	1	1	1	1	1
KO:K01589	5-(carboxyamino)imidazole ribonucleotide synthase [EC:6.3.4.18]	1	1	1	1	1	1	1	1	1
KO:K01591	orotidine-5'-phosphate decarboxylase [EC:4.1.1.23]	1	1	1	1	1	1	1	1	1
KO:K01595	phosphoenolpyruvate carboxylase [EC:4.1.1.31]	1	1	1	1	1	1	1	1	1
KO:K01601	ribulose-bisphosphate carboxylase large chain [EC:4.1.1.39]	1	1	1	1	1	1	1	1	1
KO:K01602	ribulose-bisphosphate carboxylase small chain [EC:4.1.1.39]	1	1	1	1	1	1	1	1	1
KO:K01609	indole-3-glycerol phosphate synthase [EC:4.1.1.48]	1	1	2	1	1	1	1	1	1
KO:K01611	S-adenosylmethionine decarboxylase [EC:4.1.1.50]	1	1	2	0	1	1	1	1	0
KO:K01619	deoxyribose-phosphate aldolase [EC:4.1.2.4]	1	1	1	1	1	1	1	1	1
KO:K01621	xylulose-5-phosphate/fructose-6-phosphate phosphoketolase [EC:4.1.2.9 4.1.2.22]	1	5	1	1	1	2	1	1	1
KO:K01624	fructose-bisphosphate aldolase, class II [EC:4.1.2.13]	1	1	1	1	1	1	1	1	1
KO:K01625	2-dehydro-3-deoxyphosphogluconate aldolase / (4S)-4-hydroxy-2-oxoglutarate aldolase [EC:4.1.2.14 4.1.3.42]	1	1	1	1	1	1	1	1	1
KO:K01626	3-deoxy-7-phosphoheptulonate synthase [EC:2.5.1.54]	1	2	1	2	1	1	1	1	1
KO:K01627	2-dehydro-3-deoxyphosphooctonate aldolase (KDO 8-P synthase) [EC:2.5.1.55]	1	0	2	0	0	0	0	0	0
KO:K01633	dihydroneopterin aldolase [EC:4.1.2.25]	1	1	1	1	1	1	1	1	1
KO:K01647	citrate synthase [EC:2.3.3.1]	1	1	1	1	2	1	1	1	1
KO:K01653	acetolactate synthase I/III small subunit [EC:2.2.1.6]	1	1	1	1	1	1	1	1	1
KO:K01657	anthranilate synthase component I [EC:4.1.3.27]	1	1	1	1	1	1	1	1	1
KO:K01658	anthranilate synthase component II [EC:4.1.3.27]	1	1	1	1	1	1	1	1	1
KO:K01661	naphthoate synthase [EC:4.1.3.36]	1	1	1	1	1	1	1	1	1
KO:K01662	1-deoxy-D-xylulose-5-phosphate synthase [EC:2.2.1.7]	1	1	1	1	1	1	1	1	1
KO:K01665	para-aminobenzoate synthetase component I [EC:2.6.1.85]	1	1	1	1	1	1	1	1	0
KO:K01669	deoxyribodipyrimidine photo-lyase [EC:4.1.99.3]	1	4	2	3	1	2	2	2	2
KO:K01682	aconitate hydratase 2 / 2-methylisocitrate dehydratase [EC:4.2.1.3 4.2.1.99]	1	1	1	1	1	1	1	1	1
KO:K01687	dihydroxy-acid dehydratase [EC:4.2.1.9]	1	1	0	1	2	1	1	1	1
KO:K01689	enolase [EC:4.2.1.11]	1	1	1	1	1	1	1	1	1
KO:K01693	imidazoleglycerol-phosphate dehydratase [EC:4.2.1.19]	1	1	1	1	1	1	1	1	0
KO:K01695	tryptophan synthase alpha chain [EC:4.2.1.20]	1	2	2	1	1	1	1	1	1
KO:K01696	tryptophan synthase beta chain [EC:4.2.1.20]	1	2	2	1	1	1	1	1	1
KO:K01698	porphobilinogen synthase [EC:4.2.1.24]	1	2	2	2	2	2	1	1	2
KO:K01703	3-isopropylmalate/(R)-2-methylmalate dehydratase large subunit [EC:4.2.1.33 4.2.1.35]	1	1	1	3	1	1	1	1	1
KO:K01704	3-isopropylmalate/(R)-2-methylmalate dehydratase small subunit [EC:4.2.1.33 4.2.1.35]	1	1	1	2	1	1	1	1	1
KO:K01710	dTDP-glucose 4,6-dehydratase [EC:4.2.1.46]	1	1	1	1	1	1	1	1	2
KO:K01711	GDPmannose 4,6-dehydratase [EC:4.2.1.47]	1	1	2	3	2	3	2	2	3
KO:K01714	4-hydroxy-tetrahydrodipicolinate synthase [EC:4.3.3.7]	1	1	1	1	1	1	1	1	1
KO:K01725	cyanate lyase [EC:4.2.1.104]	1	1	1	1	1	1	1	1	1
KO:K01735	3-dehydroquinate synthase [EC:4.2.3.4]	1	3	2	4	1	3	2	2	2
KO:K01736	chorismate synthase [EC:4.2.3.5]	1	1	1	1	1	1	2	1	1
KO:K01737	6-pyruvoyltetrahydropterin/6-carboxytetrahydropterin synthase [EC:4.2.3.12 4.1.2.50]	1	1	1	1	1	1	1	2	2
KO:K01744	aspartate ammonia-lyase [EC:4.3.1.1]	1	1	0	0	0	1	1	1	1
KO:K01749	hydroxymethylbilane synthase [EC:2.5.1.61]	1	1	1	1	1	0	1	1	1
KO:K01754	threonine dehydratase [EC:4.3.1.19]	1	1	1	2	2	1	2	2	3
KO:K01755	argininosuccinate lyase [EC:4.3.2.1]	1	1	1	1	1	1	1	1	1
KO:K01756	adenylosuccinate lyase [EC:4.3.2.2]	1	1	1	1	1	1	1	1	1
KO:K01759	lactoylglutathione lyase [EC:4.4.1.5]	1	2	1	1	1	1	1	1	1
KO:K01770	2-C-methyl-D-erythritol 2,4-cyclodiphosphate synthase [EC:4.6.1.12]	1	1	1	1	1	1	1	1	1
KO:K01775	alanine racemase [EC:5.1.1.1]	1	1	1	1	1	1	1	1	1
KO:K01776	glutamate racemase [EC:5.1.1.3]	1	1	1	1	1	1	1	1	1
KO:K01778	diaminopimelate epimerase [EC:5.1.1.7]	1	1	1	1	1	1	1	1	1
KO:K01779	aspartate racemase [EC:5.1.1.13]	1	0	0	0	0	0	0	1	0
KO:K01783	ribulose-phosphate 3-epimerase [EC:5.1.3.1]	1	1	1	1	1	1	1	1	1
KO:K01787	N-acylglucosamine 2-epimerase [EC:5.1.3.8]	1	1	1	1	0	1	0	0	1
KO:K01791	UDP-N-acetylglucosamine 2-epimerase (non-hydrolysing) [EC:5.1.3.14]	1	1	1	1	1	1	1	1	1
KO:K01792	glucose-6-phosphate 1-epimerase [EC:5.1.3.15]	1	0	1	1	0	1	0	0	0
KO:K01803	triosephosphate isomerase (TIM) [EC:5.3.1.1]	1	1	1	1	1	1	1	1	1
KO:K01807	ribose 5-phosphate isomerase A [EC:5.3.1.6]	1	1	1	1	1	1	1	1	1
KO:K01809	mannose-6-phosphate isomerase [EC:5.3.1.8]	1	2	2	2	1	1	2	2	2
KO:K01810	glucose-6-phosphate isomerase [EC:5.3.1.9]	1	1	1	1	1	2	1	1	1
KO:K01814	phosphoribosylformimino-5-aminoimidazole carboxamide ribotide isomerase [EC:5.3.1.16]	1	1	1	1	1	1	1	1	1
KO:K01817	phosphoribosylanthranilate isomerase [EC:5.3.1.24]	1	1	1	1	1	1	1	1	1
KO:K01823	isopentenyl-diphosphate delta-isomerase [EC:5.3.3.2]	1	1	1	1	1	1	1	1	1
KO:K01835	phosphoglucomutase [EC:5.4.2.2]	1	1	1	1	1	1	1	1	1
KO:K01858	myo-inositol-1-phosphate synthase [EC:5.5.1.4]	1	0	1	1	0	1	0	0	0
KO:K01866	tyrosyl-tRNA synthetase [EC:6.1.1.1]	1	1	1	1	1	1	1	1	1
KO:K01867	tryptophanyl-tRNA synthetase [EC:6.1.1.2]	1	1	1	1	1	1	1	1	1
KO:K01868	threonyl-tRNA synthetase [EC:6.1.1.3]	1	1	1	2	2	1	1	1	1
KO:K01869	leucyl-tRNA synthetase [EC:6.1.1.4]	1	1	1	1	1	1	1	1	1
KO:K01870	isoleucyl-tRNA synthetase [EC:6.1.1.5]	1	1	1	1	1	1	1	1	1
KO:K01872	alanyl-tRNA synthetase [EC:6.1.1.7]	1	1	1	1	1	1	1	1	1
KO:K01873	valyl-tRNA synthetase [EC:6.1.1.9]	1	1	1	1	1	1	1	1	1
KO:K01874	methionyl-tRNA synthetase [EC:6.1.1.10]	1	1	1	1	1	1	1	1	1
KO:K01875	seryl-tRNA synthetase [EC:6.1.1.11]	1	1	1	1	1	1	1	1	1
KO:K01876	aspartyl-tRNA synthetase [EC:6.1.1.12]	1	1	1	1	1	1	1	1	1
KO:K01878	glycyl-tRNA synthetase alpha chain [EC:6.1.1.14]	1	1	1	1	1	1	1	1	1
KO:K01879	glycyl-tRNA synthetase beta chain [EC:6.1.1.14]	1	1	1	1	1	1	1	1	1
KO:K01881	prolyl-tRNA synthetase [EC:6.1.1.15]	1	1	1	1	1	1	1	1	1
KO:K01883	cysteinyl-tRNA synthetase [EC:6.1.1.16]	1	1	1	1	2	1	1	1	1
KO:K01885	glutamyl-tRNA synthetase [EC:6.1.1.17]	1	1	1	1	1	1	1	1	1
KO:K01887	arginyl-tRNA synthetase [EC:6.1.1.19]	1	1	1	1	1	1	1	1	1
KO:K01889	phenylalanyl-tRNA synthetase alpha chain [EC:6.1.1.20]	1	1	1	1	1	1	1	1	1
KO:K01890	phenylalanyl-tRNA synthetase beta chain [EC:6.1.1.20]	1	1	1	1	1	1	1	1	1
KO:K01892	histidyl-tRNA synthetase [EC:6.1.1.21]	1	1	1	1	1	1	1	1	1
KO:K01893	asparaginyl-tRNA synthetase [EC:6.1.1.22]	1	1	1	1	1	1	1	1	1
KO:K01895	acetyl-CoA synthetase [EC:6.2.1.1]	1	1	1	2	2	2	2	2	2
KO:K01897	long-chain acyl-CoA synthetase [EC:6.2.1.3]	1	3	1	2	2	2	2	2	2
KO:K01902	succinyl-CoA synthetase alpha subunit [EC:6.2.1.5]	1	1	1	1	1	1	1	1	1
KO:K01903	succinyl-CoA synthetase beta subunit [EC:6.2.1.5]	1	1	1	1	1	1	1	1	1
KO:K01911	O-succinylbenzoic acid--CoA ligase [EC:6.2.1.26]	1	1	1	1	1	1	1	1	1
KO:K01920	glutathione synthase [EC:6.3.2.3]	1	1	1	1	1	1	1	1	1
KO:K01923	phosphoribosylaminoimidazole-succinocarboxamide synthase [EC:6.3.2.6]	1	1	1	1	1	1	1	1	1
KO:K01924	UDP-N-acetylmuramate--alanine ligase [EC:6.3.2.8]	1	1	1	1	1	1	1	1	1
KO:K01925	UDP-N-acetylmuramoylalanine--D-glutamate ligase [EC:6.3.2.9]	1	1	1	1	1	1	1	1	1
KO:K01928	UDP-N-acetylmuramoyl-L-alanyl-D-glutamate--2,6-diaminopimelate ligase [EC:6.3.2.13]	1	1	1	1	1	1	1	1	1
KO:K01929	UDP-N-acetylmuramoyl-tripeptide--D-alanyl-D-alanine ligase [EC:6.3.2.10]	1	1	1	1	1	1	1	1	1
KO:K01933	phosphoribosylformylglycinamidine cyclo-ligase [EC:6.3.3.1]	1	1	1	1	1	1	1	1	1
KO:K01934	5-formyltetrahydrofolate cyclo-ligase [EC:6.3.3.2]	1	1	1	1	1	1	1	1	1
KO:K01935	dethiobiotin synthetase [EC:6.3.3.3]	1	1	1	1	1	1	1	1	1
KO:K01937	CTP synthase [EC:6.3.4.2]	1	1	1	1	1	1	1	1	1
KO:K01939	adenylosuccinate synthase [EC:6.3.4.4]	1	1	1	1	1	1	1	1	1
KO:K01940	argininosuccinate synthase [EC:6.3.4.5]	1	1	1	1	1	1	1	1	1
KO:K01945	phosphoribosylamine--glycine ligase [EC:6.3.4.13]	1	1	1	1	1	1	1	1	1
KO:K01950	NAD+ synthase (glutamine-hydrolysing) [EC:6.3.5.1]	1	1	1	1	1	1	1	1	1
KO:K01951	GMP synthase (glutamine-hydrolysing) [EC:6.3.5.2]	1	1	1	1	1	1	1	1	1
KO:K01955	carbamoyl-phosphate synthase large subunit [EC:6.3.5.5]	1	1	1	2	3	2	1	1	1
KO:K01956	carbamoyl-phosphate synthase small subunit [EC:6.3.5.5]	1	1	1	1	1	1	1	1	1
KO:K01961	acetyl-CoA carboxylase, biotin carboxylase subunit [EC:6.4.1.2 6.3.4.14]	1	1	1	1	1	1	1	1	1
KO:K01962	acetyl-CoA carboxylase carboxyl transferase subunit alpha [EC:6.4.1.2]	1	1	1	1	1	1	1	1	1
KO:K01963	acetyl-CoA carboxylase carboxyl transferase subunit beta [EC:6.4.1.2]	1	1	1	1	1	1	1	1	1
KO:K01972	DNA ligase (NAD+) [EC:6.5.1.2]	1	1	1	1	1	1	1	1	1
KO:K02006	cobalt/nickel transport system ATP-binding protein	1	2	1	1	1	1	1	2	1
KO:K02007	cobalt/nickel transport system permease protein	1	2	1	1	1	1	1	2	1
KO:K02008	cobalt/nickel transport system permease protein	1	2	1	1	1	1	1	2	1
KO:K02010	iron(III) transport system ATP-binding protein [EC:3.6.3.30]	1	3	1	2	1	1	1	1	1
KO:K02011	iron(III) transport system permease protein	1	2	1	2	2	1	1	1	1
KO:K02012	iron(III) transport system substrate-binding protein	1	2	1	1	2	1	1	1	1
KO:K02014	iron complex outermembrane recepter protein	1	1	11	1	12	3	4	1	2
KO:K02018	molybdate transport system permease protein	1	2	1	2	1	1	2	1	1
KO:K02020	molybdate transport system substrate-binding protein	1	2	1	2	1	1	1	1	1
KO:K02039	phosphate transport system protein	1	1	1	1	1	1	1	1	1
KO:K02041	phosphonate transport system ATP-binding protein [EC:3.6.3.28]	1	2	0	0	0	1	0	0	0
KO:K02042	phosphonate transport system permease protein	1	2	0	0	0	0	0	0	0
KO:K02043	GntR family transcriptional regulator, phosphonate transport system regulatory protein	1	0	0	0	0	1	0	0	0
KO:K02049	NitT/TauT family transport system ATP-binding protein	1	3	1	3	0	2	1	1	2
KO:K02050	NitT/TauT family transport system permease protein	1	3	1	2	0	2	1	1	2
KO:K02055	putative spermidine/putrescine transport system substrate-binding protein	1	2	1	1	1	1	1	1	1
KO:K02065	phospholipid/cholesterol/gamma-HCH transport system ATP-binding protein	1	1	1	1	1	1	1	2	2
KO:K02066	phospholipid/cholesterol/gamma-HCH transport system permease protein	1	1	1	1	1	1	1	1	2
KO:K02067	phospholipid/cholesterol/gamma-HCH transport system substrate-binding protein	1	1	1	1	1	1	1	2	2
KO:K02069	putative ABC transport system permease protein	1	1	1	1	2	0	1	1	1
KO:K02071	D-methionine transport system ATP-binding protein	1	1	1	1	1	1	1	1	1
KO:K02078	acyl carrier protein	1	2	1	2	3	2	1	1	4
KO:K02094	phycobilisome core linker protein	1	1	1	1	1	1	1	1	1
KO:K02095	allophycocyanin-B	1	1	5	1	1	5	1	1	2
KO:K02096	phycobilisome core-membrane linker protein	1	1	2	1	1	2	1	1	1
KO:K02097	phycobilisome core component	1	1	1	1	1	1	1	1	1
KO:K02113	F-type H+-transporting ATPase subunit delta	1	1	1	1	1	1	1	1	1
KO:K02160	acetyl-CoA carboxylase biotin carboxyl carrier protein	1	1	1	1	1	1	1	1	1
KO:K02188	cobalt-precorrin-5B (C1)-methyltransferase [EC:2.1.1.195]	1	1	1	1	1	1	1	1	1
KO:K02191	cobalt-precorrin-6B (C15)-methyltransferase [EC:2.1.1.196]	1	1	1	1	1	1	1	1	1
KO:K02224	cobyrinic acid a,c-diamide synthase [EC:6.3.5.9 6.3.5.11]	1	1	1	1	1	1	1	1	2
KO:K02227	adenosylcobinamide-phosphate synthase [EC:6.3.1.10]	1	1	1	1	1	1	1	1	1
KO:K02230	cobaltochelatase CobN [EC:6.6.1.2]	1	1	1	1	1	0	1	1	1
KO:K02231	adenosylcobinamide kinase / adenosylcobinamide-phosphate guanylyltransferase [EC:2.7.1.156 2.7.7.62]	1	1	0	1	1	1	1	1	1
KO:K02232	adenosylcobyric acid synthase [EC:6.3.5.10]	1	1	1	1	1	1	1	1	1
KO:K02233	adenosylcobinamide-GDP ribazoletransferase [EC:2.7.8.26]	1	1	1	1	1	1	1	1	1
KO:K02234	cobalamin biosynthesis protein CobW	1	1	1	1	1	1	1	1	1
KO:K02238	competence protein ComEC	1	1	1	1	1	1	1	1	1
KO:K02259	cytochrome c oxidase assembly protein subunit 15	1	1	1	1	1	1	1	1	1
KO:K02287	phycocyanin-associated, rod	1	2	0	2	1	1	2	1	1
KO:K02288	phycocyanobilin lyase alpha subunit [EC:4.-.-.-]	1	1	1	1	1	1	1	1	1
KO:K02289	phycocyanobilin lyase beta subunit	1	1	1	1	1	1	1	1	1
KO:K02291	phytoene synthase [EC:2.5.1.32]	1	1	1	1	1	1	1	1	1
KO:K02292	beta-carotene ketolase (CrtO type)	1	2	2	1	2	2	2	2	1
KO:K02293	15-cis-phytoene desaturase [EC:1.3.5.5]	1	1	1	1	1	1	1	1	1
KO:K02294	beta-carotene hydroxylase [EC:1.14.13.-]	1	1	1	1	1	1	1	1	1
KO:K02301	protoheme IX farnesyltransferase [EC:2.5.1.-]	1	1	1	1	1	1	1	1	1
KO:K02303	uroporphyrin-III C-methyltransferase [EC:2.1.1.107]	1	1	1	1	1	1	1	1	1
KO:K02313	chromosomal replication initiator protein	1	1	1	1	1	1	1	1	1
KO:K02316	DNA primase [EC:2.7.7.-]	1	1	1	1	1	1	1	1	1
KO:K02335	DNA polymerase I [EC:2.7.7.7]	1	2	2	2	1	5	2	2	2
KO:K02338	DNA polymerase III subunit beta [EC:2.7.7.7]	1	1	1	1	1	3	2	1	1
KO:K02340	DNA polymerase III subunit delta [EC:2.7.7.7]	1	1	1	2	1	3	2	1	1
KO:K02341	DNA polymerase III subunit delta' [EC:2.7.7.7]	1	1	1	1	1	1	1	1	1
KO:K02343	DNA polymerase III subunit gamma/tau [EC:2.7.7.7]	1	1	1	2	1	3	3	1	1
KO:K02356	elongation factor P	1	1	1	1	1	1	1	1	1
KO:K02357	elongation factor Ts	1	1	1	1	1	1	1	1	1
KO:K02358	elongation factor Tu	1	1	1	1	1	1	1	1	1
KO:K02372	3-hydroxyacyl-[acyl-carrier-protein] dehydratase [EC:4.2.1.59]	1	1	1	1	1	1	1	1	1
KO:K02377	GDP-L-fucose synthase [EC:1.1.1.271]	1	1	1	1	1	1	1	1	1
KO:K02426	cysteine desulfuration protein SufE	1	1	1	1	1	1	1	1	1
KO:K02429	MFS transporter, FHS family, L-fucose permease	1	1	0	0	0	0	0	0	0
KO:K02433	aspartyl-tRNA(Asn)/glutamyl-tRNA(Gln) amidotransferase subunit A [EC:6.3.5.6 6.3.5.7]	1	2	2	2	2	2	2	2	2
KO:K02434	aspartyl-tRNA(Asn)/glutamyl-tRNA(Gln) amidotransferase subunit B [EC:6.3.5.6 6.3.5.7]	1	1	1	1	1	1	1	1	1
KO:K02435	aspartyl-tRNA(Asn)/glutamyl-tRNA(Gln) amidotransferase subunit C [EC:6.3.5.6 6.3.5.7]	1	1	1	1	1	1	1	1	1
KO:K02437	glycine cleavage system H protein	1	1	1	1	1	1	1	1	1
KO:K02438	glycogen operon protein [EC:3.2.1.-]	1	4	1	1	5	5	0	1	3
KO:K02470	DNA gyrase subunit B [EC:5.99.1.3]	1	1	1	0	1	1	1	1	1
KO:K02471	putative ATP-binding cassette transporter	1	1	2	1	1	2	1	1	1
KO:K02492	glutamyl-tRNA reductase [EC:1.2.1.70]	1	1	1	1	1	1	1	1	1
KO:K02493	release factor glutamine methyltransferase [EC:2.1.1.297]	1	1	1	1	1	1	1	1	1
KO:K02500	cyclase [EC:4.1.3.-]	1	1	1	1	1	1	1	1	1
KO:K02501	glutamine amidotransferase [EC:2.4.2.-]	1	1	1	1	1	1	1	1	1
KO:K02502	ATP phosphoribosyltransferase regulatory subunit	1	1	1	1	1	1	1	1	1
KO:K02503	histidine triad (HIT) family protein	1	1	1	3	2	2	1	1	1
KO:K02518	translation initiation factor IF-1	1	1	1	1	1	1	1	1	1
KO:K02519	translation initiation factor IF-2	1	1	1	1	1	1	1	1	1
KO:K02528	16S rRNA (adenine1518-N6/adenine1519-N6)-dimethyltransferase [EC:2.1.1.182]	1	1	1	1	1	1	1	1	1
KO:K02533	tRNA/rRNA methyltransferase [EC:2.1.1.-]	1	1	1	1	1	1	1	1	1
KO:K02535	UDP-3-O-[3-hydroxymyristoyl] N-acetylglucosamine deacetylase [EC:3.5.1.108]	1	1	1	1	1	1	1	1	1
KO:K02536	UDP-3-O-[3-hydroxymyristoyl] glucosamine N-acyltransferase [EC:2.3.1.191]	1	1	1	1	1	1	1	1	1
KO:K02548	1,4-dihydroxy-2-naphthoate octaprenyltransferase [EC:2.5.1.74 2.5.1.-]	1	1	1	1	1	1	1	1	1
KO:K02549	O-succinylbenzoate synthase [EC:4.2.1.113]	1	1	1	1	1	1	1	1	0
KO:K02551	2-succinyl-5-enolpyruvyl-6-hydroxy-3-cyclohexene-1-carboxylate synthase [EC:2.2.1.9]	1	1	1	1	1	1	1	1	1
KO:K02552	menaquinone-specific isochorismate synthase [EC:5.4.4.2]	1	1	1	1	1	1	1	1	1
KO:K02563	UDP-N-acetylglucosamine--N-acetylmuramyl-(pentapeptide) pyrophosphoryl-undecaprenol N-acetylglucosamine transferase [EC:2.4.1.227]	1	1	1	2	1	1	1	1	1
KO:K02564	glucosamine-6-phosphate deaminase [EC:3.5.99.6]	1	1	1	1	1	1	0	0	1
KO:K02575	MFS transporter, NNP family, nitrate/nitrite transporter	1	1	3	2	2	2	1	1	1
KO:K02600	N utilization substance protein A	1	1	1	1	1	1	1	1	1
KO:K02601	transcriptional antiterminator NusG	1	1	1	1	1	1	1	1	1
KO:K02619	4-amino-4-deoxychorismate lyase [EC:4.1.3.38]	1	1	1	1	1	1	1	1	0
KO:K02634	apocytochrome f	1	1	1	1	1	1	1	1	1
KO:K02635	cytochrome b6	1	1	2	1	1	2	1	1	1
KO:K02637	cytochrome b6-f complex subunit 4	1	1	1	1	1	1	1	1	1
KO:K02638	plastocyanin	1	1	2	1	1	1	1	1	1
KO:K02640	cytochrome b6-f complex subunit 5	1	0	0	1	1	0	1	0	1
KO:K02641	ferredoxin--NADP+ reductase [EC:1.18.1.2]	1	1	1	1	1	1	1	1	1
KO:K02643	cytochrome b6-f complex subunit 7	1	1	1	1	1	1	1	0	1
KO:K02650	type IV pilus assembly protein PilA	1	0	0	0	2	0	0	0	0
KO:K02652	type IV pilus assembly protein PilB	1	1	1	1	1	1	1	1	1
KO:K02653	type IV pilus assembly protein PilC	1	1	1	1	1	1	1	1	1
KO:K02654	leader peptidase (prepilin peptidase) / N-methyltransferase [EC:3.4.23.43 2.1.1.-]	1	1	1	1	1	1	1	1	1
KO:K02662	type IV pilus assembly protein PilM	1	1	1	1	1	1	1	1	1
KO:K02663	type IV pilus assembly protein PilN	1	1	1	1	1	1	1	1	1
KO:K02666	type IV pilus assembly protein PilQ	1	2	1	1	1	1	2	1	2
KO:K02687	ribosomal protein L11 methyltransferase [EC:2.1.1.-]	1	1	1	1	1	1	1	1	1
KO:K02689	photosystem I P700 chlorophyll a apoprotein A1	1	1	2	1	1	2	1	1	1
KO:K02690	photosystem I P700 chlorophyll a apoprotein A2	1	1	2	1	1	2	1	1	1
KO:K02691	photosystem I subunit VII	1	1	1	1	1	1	1	1	1
KO:K02692	photosystem I subunit II	1	1	1	1	1	1	1	1	1
KO:K02694	photosystem I subunit III	1	1	2	1	1	2	1	1	1
KO:K02696	photosystem I subunit VIII	1	0	2	1	1	2	1	1	1
KO:K02697	photosystem I subunit IX	1	1	2	1	1	1	1	1	0
KO:K02699	photosystem I subunit XI	1	1	3	1	1	2	1	1	1
KO:K02703	photosystem II P680 reaction center D1 protein	1	5	5	7	4	6	4	6	5
KO:K02704	photosystem II CP47 chlorophyll apoprotein	1	1	2	1	1	2	1	1	1
KO:K02705	photosystem II CP43 chlorophyll apoprotein	1	1	4	4	4	2	2	1	4
KO:K02707	photosystem II cytochrome b559 subunit alpha	1	1	1	1	1	1	1	1	1
KO:K02708	photosystem II cytochrome b559 subunit beta	1	1	1	1	1	1	1	1	1
KO:K02709	photosystem II PsbH protein	1	1	2	1	1	2	1	1	1
KO:K02710	photosystem II PsbI protein	1	0	1	1	1	1	1	1	1
KO:K02711	photosystem II PsbJ protein	1	1	1	1	1	1	1	1	1
KO:K02712	photosystem II PsbK protein	1	1	1	1	1	1	1	1	1
KO:K02713	photosystem II PsbL protein	1	1	1	1	1	1	1	1	0
KO:K02714	photosystem II PsbM protein	1	0	1	1	0	0	1	0	0
KO:K02715	PsbN protein	1	1	1	1	1	1	1	1	1
KO:K02716	photosystem II oxygen-evolving enhancer protein 1	1	2	2	1	1	1	1	1	1
KO:K02717	photosystem II oxygen-evolving enhancer protein 2	1	1	1	1	1	1	1	1	1
KO:K02718	photosystem II PsbT protein	1	0	1	1	0	1	1	1	1
KO:K02719	photosystem II PsbU protein	1	1	1	1	1	1	1	1	1
KO:K02720	photosystem II cytochrome c550	1	1	1	1	1	1	1	1	1
KO:K02722	photosystem II PsbX protein	1	1	1	1	1	1	1	1	1
KO:K02723	photosystem II PsbY protein	1	1	1	1	1	1	1	1	1
KO:K02724	photosystem II PsbZ protein	1	1	1	1	1	1	1	1	1
KO:K02825	pyrimidine operon attenuation protein / uracil phosphoribosyltransferase [EC:2.4.2.9]	1	1	1	1	1	1	1	1	1
KO:K02834	ribosome-binding factor A	1	1	1	1	1	1	1	1	1
KO:K02835	peptide chain release factor 1	1	1	1	1	1	1	1	1	1
KO:K02836	peptide chain release factor 2	1	1	1	1	1	1	1	1	1
KO:K02837	peptide chain release factor 3	1	1	1	1	1	1	1	1	1
KO:K02838	ribosome recycling factor	1	1	1	1	1	1	1	1	1
KO:K02851	UDP-GlcNAc:undecaprenyl-phosphate GlcNAc-1-phosphate transferase [EC:2.7.8.33]	1	1	1	1	1	1	1	1	0
KO:K02860	16S rRNA processing protein RimM	1	1	1	1	1	1	1	1	1
KO:K02863	large subunit ribosomal protein L1	1	1	1	1	1	1	1	1	1
KO:K02864	large subunit ribosomal protein L10	1	1	1	1	1	1	1	1	1
KO:K02867	large subunit ribosomal protein L11	1	1	1	1	1	1	1	1	1
KO:K02871	large subunit ribosomal protein L13	1	1	1	1	1	1	1	1	1
KO:K02874	large subunit ribosomal protein L14	1	1	1	1	1	1	1	1	1
KO:K02876	large subunit ribosomal protein L15	1	1	1	1	1	1	1	1	1
KO:K02878	large subunit ribosomal protein L16	1	1	1	1	1	1	1	1	1
KO:K02879	large subunit ribosomal protein L17	1	1	1	1	1	1	1	1	1
KO:K02881	large subunit ribosomal protein L18	1	1	1	1	1	1	1	1	1
KO:K02884	large subunit ribosomal protein L19	1	1	1	1	1	1	1	1	1
KO:K02886	large subunit ribosomal protein L2	1	1	1	1	1	1	1	1	1
KO:K02887	large subunit ribosomal protein L20	1	1	1	1	1	1	1	1	1
KO:K02888	large subunit ribosomal protein L21	1	1	1	1	1	1	1	1	1
KO:K02890	large subunit ribosomal protein L22	1	1	1	1	1	1	1	1	1
KO:K02892	large subunit ribosomal protein L23	1	1	1	1	1	1	1	1	1
KO:K02895	large subunit ribosomal protein L24	1	1	1	1	1	1	1	1	1
KO:K02897	large subunit ribosomal protein L25	1	1	1	1	1	1	1	1	1
KO:K02899	large subunit ribosomal protein L27	1	1	1	1	1	1	1	1	1
KO:K02902	large subunit ribosomal protein L28	1	1	1	1	1	1	1	1	1
KO:K02904	large subunit ribosomal protein L29	1	1	1	1	1	1	1	1	1
KO:K02906	large subunit ribosomal protein L3	1	1	1	1	1	1	1	1	1
KO:K02909	large subunit ribosomal protein L31	1	1	1	1	1	1	1	1	1
KO:K02911	large subunit ribosomal protein L32	1	1	1	1	1	1	1	1	1
KO:K02913	large subunit ribosomal protein L33	1	1	1	1	1	1	1	1	1
KO:K02914	large subunit ribosomal protein L34	1	1	0	1	1	1	1	1	1
KO:K02916	large subunit ribosomal protein L35	1	1	1	1	1	1	1	1	1
KO:K02919	large subunit ribosomal protein L36	1	0	0	1	1	1	1	0	0
KO:K02926	large subunit ribosomal protein L4	1	1	1	1	1	1	1	1	1
KO:K02931	large subunit ribosomal protein L5	1	1	1	1	1	1	1	1	1
KO:K02933	large subunit ribosomal protein L6	1	1	1	1	1	1	1	1	1
KO:K02935	large subunit ribosomal protein L7/L12	1	1	1	1	1	1	1	1	1
KO:K02939	large subunit ribosomal protein L9	1	1	1	1	1	1	1	1	1
KO:K02946	small subunit ribosomal protein S10	1	1	1	1	1	1	1	1	1
KO:K02948	small subunit ribosomal protein S11	1	1	1	1	1	1	1	1	1
KO:K02950	small subunit ribosomal protein S12	1	1	1	1	1	1	1	1	1
KO:K02952	small subunit ribosomal protein S13	1	1	1	1	1	1	1	1	1
KO:K02954	small subunit ribosomal protein S14	1	1	1	1	1	1	1	1	1
KO:K02956	small subunit ribosomal protein S15	1	1	1	1	1	1	1	1	1
KO:K02959	small subunit ribosomal protein S16	1	1	1	1	1	1	1	1	1
KO:K02961	small subunit ribosomal protein S17	1	1	1	1	1	1	1	1	1
KO:K02963	small subunit ribosomal protein S18	1	1	1	1	1	1	1	1	1
KO:K02965	small subunit ribosomal protein S19	1	1	1	1	1	1	1	1	1
KO:K02967	small subunit ribosomal protein S2	1	1	1	1	1	1	1	1	1
KO:K02968	small subunit ribosomal protein S20	1	1	1	1	1	1	1	1	1
KO:K02970	small subunit ribosomal protein S21	1	1	1	1	2	1	2	2	1
KO:K02982	small subunit ribosomal protein S3	1	1	1	1	1	1	1	1	1
KO:K02986	small subunit ribosomal protein S4	1	1	1	1	1	1	1	1	1
KO:K02988	small subunit ribosomal protein S5	1	1	1	1	1	1	1	1	1
KO:K02990	small subunit ribosomal protein S6	1	1	1	1	1	1	1	1	1
KO:K02992	small subunit ribosomal protein S7	1	1	1	1	1	1	1	1	1
KO:K02994	small subunit ribosomal protein S8	1	1	1	1	1	1	1	1	1
KO:K02996	small subunit ribosomal protein S9	1	1	1	1	1	1	1	1	1
KO:K03040	DNA-directed RNA polymerase subunit alpha [EC:2.7.7.6]	1	1	1	1	1	1	1	1	1
KO:K03043	DNA-directed RNA polymerase subunit beta [EC:2.7.7.6]	1	1	1	1	1	1	1	1	1
KO:K03060	DNA-directed RNA polymerase subunit omega [EC:2.7.7.6]	1	3	1	1	2	1	1	1	2
KO:K03070	preprotein translocase subunit SecA	1	1	1	1	1	1	1	1	1
KO:K03072	preprotein translocase subunit SecD	1	1	1	1	1	1	1	1	1
KO:K03073	preprotein translocase subunit SecE	1	1	1	1	1	1	1	1	1
KO:K03074	preprotein translocase subunit SecF	1	1	1	1	1	1	1	1	1
KO:K03075	preprotein translocase subunit SecG	1	1	1	1	1	1	1	1	1
KO:K03076	preprotein translocase subunit SecY	1	1	1	1	1	1	1	1	1
KO:K03101	signal peptidase II [EC:3.4.23.36]	1	1	1	1	1	1	1	1	1
KO:K03106	signal recognition particle subunit SRP54	1	1	1	1	1	1	1	1	1
KO:K03110	fused signal recognition particle receptor	1	1	1	1	1	1	1	1	1
KO:K03111	single-strand DNA-binding protein	1	1	1	1	1	1	1	1	2
KO:K03113	translation initiation factor 1	1	1	1	1	1	1	1	1	1
KO:K03118	sec-independent protein translocase protein TatC	1	1	1	1	1	1	1	1	1
KO:K03147	phosphomethylpyrimidine synthase [EC:4.1.99.17]	1	1	1	1	1	1	1	1	1
KO:K03149	thiazole synthase [EC:2.8.1.10]	1	1	1	1	1	1	1	1	1
KO:K03154	sulfur carrier protein	1	1	1	1	1	1	1	1	1
KO:K03177	tRNA pseudouridine55 synthase [EC:5.4.99.25]	1	1	1	1	1	1	1	1	1
KO:K03179	4-hydroxybenzoate polyprenyltransferase [EC:2.5.1.39]	1	5	2	2	1	2	1	1	1
KO:K03182	4-hydroxy-3-polyprenylbenzoate decarboxylase [EC:4.1.1.98]	1	1	1	1	1	1	1	1	1
KO:K03183	demethylmenaquinone methyltransferase / 2-methoxy-6-polyprenyl-1,4-benzoquinol methylase [EC:2.1.1.163 2.1.1.201]	1	3	1	1	3	4	2	1	3
KO:K03185	2-octaprenyl-6-methoxyphenol hydroxylase [EC:1.14.13.-]	1	1	1	1	1	1	1	1	1
KO:K03186	4-hydroxy-3-polyprenylbenzoate decarboxylase [EC:4.1.1.98]	1	1	1	1	1	1	1	1	1
KO:K03187	urease accessory protein	1	1	2	1	1	1	1	1	1
KO:K03188	urease accessory protein	1	1	2	1	1	1	1	1	1
KO:K03189	urease accessory protein	1	1	1	1	1	1	1	1	1
KO:K03190	urease accessory protein	1	1	0	1	1	1	1	1	1
KO:K03192	urease accessory protein	1	3	1	2	1	2	1	1	3
KO:K03215	23S rRNA (uracil1939-C5)-methyltransferase [EC:2.1.1.190]	1	1	1	1	1	1	1	1	1
KO:K03216	tRNA (cytidine/uridine-2'-O-)-methyltransferase [EC:2.1.1.207]	1	1	1	1	1	1	1	1	1
KO:K03217	YidC/Oxa1 family membrane protein insertase	1	1	1	1	1	1	1	1	1
KO:K03218	23S rRNA (guanosine2251-2'-O)-methyltransferase [EC:2.1.1.185]	1	1	1	1	1	1	1	1	1
KO:K03270	3-deoxy-D-manno-octulosonate 8-phosphate phosphatase (KDO 8-P phosphatase) [EC:3.1.3.45]	1	0	1	0	0	0	0	0	0
KO:K03281	chloride channel protein, CIC family	1	2	1	1	1	1	1	1	1
KO:K03282	large conductance mechanosensitive channel	1	1	1	1	0	0	1	1	0
KO:K03292	glycoside/pentoside/hexuronide:cation symporter, GPH family	1	1	1	2	2	1	2	2	1
KO:K03296	hydrophobic/amphiphilic exporter-1 (mainly G- bacteria), HAE1 family	1	4	1	6	2	2	2	0	3
KO:K03312	glutamate:Na+ symporter, ESS family	1	1	0	2	0	1	1	1	0
KO:K03316	monovalent cation:H+ antiporter, CPA1 family	1	3	2	1	2	2	3	4	2
KO:K03325	arsenite transporter, ACR3 family	1	2	1	1	1	2	2	1	1
KO:K03327	multidrug resistance protein, MATE family	1	1	3	3	0	4	0	0	2
KO:K03328	polysaccharide transporter, PST family	1	1	1	0	1	1	2	2	0
KO:K03386	peroxiredoxin (alkyl hydroperoxide reductase subunit C) [EC:1.11.1.15]	1	1	1	1	1	1	1	1	1
KO:K03394	precorrin-2/cobalt-factor-2 C20-methyltransferase [EC:2.1.1.130 2.1.1.151]	1	1	1	1	1	1	1	1	1
KO:K03404	magnesium chelatase subunit D [EC:6.6.1.1]	1	1	1	1	1	1	1	1	1
KO:K03405	magnesium chelatase subunit I [EC:6.6.1.1]	1	1	1	1	1	1	1	1	1
KO:K03406	methyl-accepting chemotaxis protein	1	1	1	1	1	1	1	1	0
KO:K03407	two-component system, chemotaxis family, sensor kinase CheA [EC:2.7.13.3]	1	1	2	1	1	1	1	1	1
KO:K03424	TatD DNase family protein [EC:3.1.21.-]	1	1	1	1	1	3	1	1	1
KO:K03428	magnesium-protoporphyrin O-methyltransferase [EC:2.1.1.11]	1	1	1	1	1	1	1	1	1
KO:K03437	RNA methyltransferase, TrmH family	1	1	1	1	1	1	1	1	1
KO:K03438	16S rRNA (cytosine1402-N4)-methyltransferase [EC:2.1.1.199]	1	1	1	1	1	1	1	1	1
KO:K03439	tRNA (guanine-N7-)-methyltransferase [EC:2.1.1.33]	1	1	1	1	1	1	1	1	1
KO:K03455	monovalent cation:H+ antiporter-2, CPA2 family	1	1	1	1	2	1	1	1	1
KO:K03469	ribonuclease HI [EC:3.1.26.4]	1	1	1	1	1	1	1	1	1
KO:K03470	ribonuclease HII [EC:3.1.26.4]	1	1	1	1	1	1	1	1	1
KO:K03474	pyridoxine 5-phosphate synthase [EC:2.6.99.2]	1	1	1	1	2	1	1	1	1
KO:K03495	tRNA uridine 5-carboxymethylaminomethyl modification enzyme	1	1	1	1	1	1	1	1	1
KO:K03497	chromosome partitioning protein, ParB family	1	3	1	2	3	2	7	1	2
KO:K03498	trk system potassium uptake protein	1	2	1	2	1	3	1	1	1
KO:K03499	trk system potassium uptake protein	1	3	1	3	2	5	2	2	1
KO:K03500	16S rRNA (cytosine967-C5)-methyltransferase [EC:2.1.1.176]	1	1	1	1	1	1	1	1	1
KO:K03501	16S rRNA (guanine527-N7)-methyltransferase [EC:2.1.1.170]	1	1	1	1	1	1	1	1	1
KO:K03517	quinolinate synthase [EC:2.5.1.72]	1	1	1	1	1	1	1	1	1
KO:K03523	biotin transport system substrate-specific component	1	1	1	1	1	1	1	1	1
KO:K03524	BirA family transcriptional regulator, biotin operon repressor / biotin-[acetyl-CoA-carboxylase] ligase [EC:6.3.4.15]	1	1	1	1	1	1	1	1	1
KO:K03525	type III pantothenate kinase [EC:2.7.1.33]	1	1	1	1	1	1	1	1	1
KO:K03526	(E)-4-hydroxy-3-methylbut-2-enyl-diphosphate synthase [EC:1.17.7.1 1.17.7.3]	1	1	1	1	1	1	1	1	1
KO:K03527	4-hydroxy-3-methylbut-2-enyl diphosphate reductase [EC:1.17.1.2]	1	1	1	1	1	1	1	1	1
KO:K03529	chromosome segregation protein	1	1	1	1	1	1	1	1	1
KO:K03530	DNA-binding protein HU-beta	1	1	1	1	1	1	1	1	1
KO:K03531	cell division protein FtsZ	1	1	1	1	1	1	1	1	1
KO:K03536	ribonuclease P protein component [EC:3.1.26.5]	1	1	1	1	1	1	1	1	1
KO:K03544	ATP-dependent Clp protease ATP-binding subunit ClpX	1	1	2	2	1	1	1	1	1
KO:K03545	trigger factor	1	1	1	1	1	1	1	1	1
KO:K03546	exonuclease SbcC	1	2	1	1	1	1	1	1	1
KO:K03547	exonuclease SbcD	1	3	1	1	1	1	1	1	1
KO:K03550	holliday junction DNA helicase RuvA [EC:3.6.4.12]	1	1	1	1	1	1	1	1	1
KO:K03551	holliday junction DNA helicase RuvB [EC:3.6.4.12]	1	1	1	1	1	1	1	1	1
KO:K03553	recombination protein RecA	1	1	1	1	1	1	1	1	1
KO:K03555	DNA mismatch repair protein MutS	1	1	1	1	1	1	1	1	1
KO:K03569	rod shape-determining protein MreB and related proteins	1	1	1	1	1	1	1	1	1
KO:K03570	rod shape-determining protein MreC	1	1	1	1	1	1	1	1	1
KO:K03572	DNA mismatch repair protein MutL	1	1	1	1	1	1	1	1	1
KO:K03584	DNA repair protein RecO (recombination protein O)	1	1	1	1	1	1	1	1	1
KO:K03587	cell division protein FtsI (penicillin-binding protein 3)	1	1	1	1	1	1	1	1	1
KO:K03588	cell division protein FtsW	1	1	1	1	1	1	1	1	1
KO:K03589	cell division protein FtsQ	1	1	1	1	1	1	1	1	1
KO:K03595	GTPase	1	1	1	1	1	1	1	1	1
KO:K03596	GTP-binding protein LepA	1	1	1	1	1	1	1	1	1
KO:K03608	cell division topological specificity factor	1	1	1	0	1	1	1	1	1
KO:K03609	septum site-determining protein MinD	1	1	1	1	1	1	1	1	1
KO:K03610	septum site-determining protein MinC	1	1	1	1	1	1	1	1	1
KO:K03621	glycerol-3-phosphate acyltransferase PlsX [EC:2.3.1.15]	1	1	1	1	1	1	1	1	1
KO:K03625	N utilization substance protein B	1	1	1	1	1	1	1	1	1
KO:K03629	DNA replication and repair protein RecF	1	1	1	1	1	1	1	1	1
KO:K03630	DNA repair protein RadC	1	1	1	1	1	1	1	1	1
KO:K03631	DNA repair protein RecN (Recombination protein N)	1	1	1	1	1	1	1	1	1
KO:K03635	molybdopterin synthase catalytic subunit [EC:2.8.1.12]	1	1	1	1	1	1	1	1	1
KO:K03636	molybdopterin synthase sulfur carrier subunit	1	1	1	1	1	1	1	1	1
KO:K03637	cyclic pyranopterin phosphate synthase [EC:4.1.99.18]	1	0	1	1	1	1	1	1	1
KO:K03638	molybdenum cofactor biosynthesis protein B	1	1	1	2	1	2	1	1	1
KO:K03639	cyclic pyranopterin phosphate synthase [EC:4.1.99.18]	1	1	1	1	1	1	1	1	1
KO:K03642	rare lipoprotein A	1	1	1	0	1	1	1	1	1
KO:K03650	tRNA modification GTPase [EC:3.6.-.-]	1	1	1	1	1	1	1	1	1
KO:K03655	ATP-dependent DNA helicase RecG [EC:3.6.4.12]	1	3	1	1	2	1	1	1	3
KO:K03664	SsrA-binding protein	1	1	1	1	1	1	1	1	1
KO:K03665	GTPase	1	1	1	1	1	1	1	1	1
KO:K03666	host factor-I protein	1	1	1	1	1	1	1	1	1
KO:K03684	ribonuclease D [EC:3.1.13.5]	1	1	1	1	2	1	1	1	1
KO:K03692	glucosylglycerol-phosphate synthase [EC:2.4.1.213]	1	1	0	1	0	1	1	1	1
KO:K03701	excinuclease ABC subunit A	1	1	1	1	1	1	1	1	1
KO:K03702	excinuclease ABC subunit B	1	1	1	1	1	1	1	1	1
KO:K03703	excinuclease ABC subunit C	1	1	1	1	1	1	1	1	1
KO:K03704	cold shock protein (beta-ribbon, CspA family)	1	2	2	0	0	3	0	0	1
KO:K03705	heat-inducible transcriptional repressor	1	1	1	1	1	1	1	1	1
KO:K03722	ATP-dependent DNA helicase DinG [EC:3.6.4.12]	1	1	1	1	1	1	1	1	1
KO:K03723	transcription-repair coupling factor (superfamily II helicase) [EC:3.6.4.-]	1	1	1	1	2	1	1	1	1
KO:K03741	arsenate reductase [EC:1.20.4.1]	1	2	1	1	0	1	3	1	1
KO:K03742	nicotinamide-nucleotide amidase [EC:3.5.1.42]	1	1	1	1	1	1	1	1	1
KO:K03744	LemA protein	1	0	1	3	0	0	0	0	1
KO:K03750	molybdopterin molybdotransferase [EC:2.10.1.1]	1	1	1	1	1	1	1	1	1
KO:K03752	molybdopterin-guanine dinucleotide biosynthesis protein A [EC:2.7.7.77]	1	1	1	1	1	1	1	1	1
KO:K03767	peptidyl-prolyl cis-trans isomerase A (cyclophilin A) [EC:5.2.1.8]	1	1	0	1	0	0	0	0	1
KO:K03768	peptidyl-prolyl cis-trans isomerase B (cyclophilin B) [EC:5.2.1.8]	1	1	1	1	1	1	1	1	1
KO:K03778	D-lactate dehydrogenase [EC:1.1.1.28]	1	1	1	1	0	1	1	1	1
KO:K03782	catalase-peroxidase [EC:1.11.1.21]	1	2	0	1	0	1	0	0	1
KO:K03786	3-dehydroquinate dehydratase II [EC:4.2.1.10]	1	1	1	1	1	1	1	1	1
KO:K03789	ribosomal-protein-alanine N-acetyltransferase [EC:2.3.1.128]	1	1	1	1	1	1	1	1	1
KO:K03800	lipoate-protein ligase A [EC:2.7.7.63]	1	1	1	1	1	1	1	1	1
KO:K03801	lipoyl(octanoyl) transferase [EC:2.3.1.181]	1	1	1	1	1	1	1	1	1
KO:K03802	cyanophycin synthetase [EC:6.3.2.29 6.3.2.30]	1	2	1	1	3	2	2	2	1
KO:K03818	putative colanic acid biosynthesis acetyltransferase WcaF [EC:2.3.1.-]	1	1	0	1	1	0	1	1	0
KO:K03820	apolipoprotein N-acyltransferase [EC:2.3.1.-]	1	1	1	1	1	1	1	1	1
KO:K03823	phosphinothricin acetyltransferase [EC:2.3.1.183]	1	1	1	1	1	1	1	1	2
KO:K03828	putative acetyltransferase [EC:2.3.1.-]	1	2	1	2	3	1	2	1	0
KO:K03832	periplasmic protein TonB	1	1	1	0	1	1	1	1	0
KO:K03841	fructose-1,6-bisphosphatase I [EC:3.1.3.11]	1	1	1	1	1	1	1	1	1
KO:K03856	3-deoxy-7-phosphoheptulonate synthase [EC:2.5.1.54]	1	2	2	1	2	1	2	2	1
KO:K03924	MoxR-like ATPase [EC:3.6.3.-]	1	1	1	1	0	2	0	0	1
KO:K03926	periplasmic divalent cation tolerance protein	1	1	0	1	1	1	1	1	0
KO:K03977	GTPase	1	1	1	1	1	1	2	1	1
KO:K03979	GTPase [EC:3.6.5.-]	1	1	1	1	1	1	1	1	1
KO:K03980	putative peptidoglycan lipid II flippase	1	2	2	1	2	1	2	1	2
KO:K04037	light-independent protochlorophyllide reductase subunit L [EC:1.3.7.7]	1	1	1	1	1	1	1	1	1
KO:K04038	light-independent protochlorophyllide reductase subunit N [EC:1.3.7.7]	1	1	1	1	1	1	1	1	1
KO:K04039	light-independent protochlorophyllide reductase subunit B [EC:1.3.7.7]	1	1	1	1	1	1	1	1	1
KO:K04040	chlorophyll synthase [EC:2.5.1.62]	1	1	1	1	1	1	1	1	1
KO:K04042	bifunctional UDP-N-acetylglucosamine pyrophosphorylase / Glucosamine-1-phosphate N-acetyltransferase [EC:2.7.7.23 2.3.1.157]	1	1	1	1	1	1	1	1	1
KO:K04066	primosomal protein N' (replication factor Y) (superfamily II helicase) [EC:3.6.4.-]	1	1	1	1	1	1	1	1	1
KO:K04075	tRNA(Ile)-lysidine synthase [EC:6.3.4.19]	1	1	1	1	1	1	1	1	1
KO:K04079	molecular chaperone HtpG	1	1	1	1	1	1	1	1	1
KO:K04083	molecular chaperone Hsp33	1	1	1	1	1	1	1	1	1
KO:K04094	methylenetetrahydrofolate--tRNA-(uracil-5-)-methyltransferase [EC:2.1.1.74]	1	1	1	1	1	1	1	1	1
KO:K04096	DNA processing protein	1	1	1	1	1	1	1	1	1
KO:K04128	hydroxymethyl cephem carbamoyltransferase [EC:2.1.3.7]	1	0	0	0	0	0	0	0	0
KO:K04485	DNA repair protein RadA/Sms	1	1	1	1	1	1	1	1	1
KO:K04518	prephenate dehydratase [EC:4.2.1.51]	1	1	1	1	1	1	1	1	1
KO:K04564	superoxide dismutase, Fe-Mn family [EC:1.15.1.1]	1	3	2	2	3	2	2	2	1
KO:K04567	lysyl-tRNA synthetase, class II [EC:6.1.1.6]	1	1	1	1	1	1	1	1	1
KO:K04651	hydrogenase nickel incorporation protein HypA/HybF	1	2	1	2	2	2	1	1	2
KO:K04652	hydrogenase nickel incorporation protein HypB	1	2	1	2	2	2	1	2	2
KO:K04708	3-dehydrosphinganine reductase [EC:1.1.1.102]	1	1	2	1	1	1	1	1	1
KO:K04712	sphingolipid delta-4 desaturase [EC:1.14.-.-]	1	0	1	1	0	0	0	0	1
KO:K04718	sphingosine kinase [EC:2.7.1.91]	1	0	1	1	0	1	0	0	0
KO:K04759	ferrous iron transport protein B	1	2	0	0	0	3	0	0	4
KO:K05275	pyridoxine 4-dehydrogenase [EC:1.1.1.65]	1	1	1	1	1	1	1	1	1
KO:K05337	ferredoxin	1	1	1	1	1	1	1	1	1
KO:K05349	beta-glucosidase [EC:3.2.1.21]	1	1	1	1	1	2	1	1	2
KO:K05356	all-trans-nonaprenyl-diphosphate synthase [EC:2.5.1.84 2.5.1.85]	1	1	1	1	1	1	1	1	1
KO:K05369	15,16-dihydrobiliverdin:ferredoxin oxidoreductase [EC:1.3.7.2]	1	1	1	1	0	1	1	1	1
KO:K05376	phycoerythrin alpha chain	1	1	1	1	0	1	1	1	2
KO:K05377	phycoerythrin beta chain	1	1	1	1	0	1	1	1	2
KO:K05378	phycoerythrin-associated linker protein	1	1	1	2	0	1	1	1	2
KO:K05379	phycoerythrin-associated linker protein	1	0	1	1	0	0	0	1	1
KO:K05380	phycoerythrin-associated linker protein	1	1	1	1	0	1	1	0	1
KO:K05381	phycoerythrin-associated linker protein	1	1	1	1	1	1	1	1	1
KO:K05382	phycoerythrin-associated linker protein	1	1	1	1	0	1	1	1	1
KO:K05383	CpeT protein	1	1	1	1	0	1	1	1	1
KO:K05384	bilin biosynthesis protein	1	1	1	1	0	1	1	1	1
KO:K05385	bilin biosynthesis protein	1	1	1	1	0	1	1	1	1
KO:K05386	bilin biosynthesis protein	1	1	1	1	0	1	2	2	1
KO:K05515	penicillin-binding protein 2	1	1	1	1	1	1	1	1	1
KO:K05539	tRNA-dihydrouridine synthase A [EC:1.-.-.-]	1	1	1	1	1	1	1	1	1
KO:K05566	multicomponent Na+:H+ antiporter subunit B	1	1	1	1	1	1	1	1	1
KO:K05567	multicomponent Na+:H+ antiporter subunit C	1	1	1	1	1	1	1	1	1
KO:K05568	multicomponent Na+:H+ antiporter subunit D	1	1	1	2	2	2	1	1	2
KO:K05569	multicomponent Na+:H+ antiporter subunit E	1	1	1	1	1	1	1	1	1
KO:K05570	multicomponent Na+:H+ antiporter subunit F	1	1	1	1	1	1	1	1	1
KO:K05571	multicomponent Na+:H+ antiporter subunit G	1	1	1	1	1	1	1	1	1
KO:K05572	NAD(P)H-quinone oxidoreductase subunit 1 [EC:1.6.5.3]	1	1	1	2	1	1	1	1	1
KO:K05573	NAD(P)H-quinone oxidoreductase subunit 2 [EC:1.6.5.3]	1	1	1	1	1	1	1	1	1
KO:K05574	NAD(P)H-quinone oxidoreductase subunit 3 [EC:1.6.5.3]	1	1	1	1	1	1	1	1	1
KO:K05576	NAD(P)H-quinone oxidoreductase subunit 4L [EC:1.6.5.3]	1	1	1	1	1	1	1	1	1
KO:K05578	NAD(P)H-quinone oxidoreductase subunit 6 [EC:1.6.5.3]	1	1	1	1	1	1	1	1	1
KO:K05579	NAD(P)H-quinone oxidoreductase subunit H [EC:1.6.5.3]	1	1	1	1	1	1	1	1	1
KO:K05580	NAD(P)H-quinone oxidoreductase subunit I [EC:1.6.5.3]	1	1	1	2	1	1	1	1	1
KO:K05581	NAD(P)H-quinone oxidoreductase subunit J [EC:1.6.5.3]	1	1	1	1	1	1	1	1	1
KO:K05582	NAD(P)H-quinone oxidoreductase subunit K [EC:1.6.5.3]	1	1	1	1	1	1	1	1	1
KO:K05583	NAD(P)H-quinone oxidoreductase subunit L [EC:1.6.5.3]	1	1	1	1	1	1	1	1	1
KO:K05584	NAD(P)H-quinone oxidoreductase subunit M [EC:1.6.5.3]	1	1	1	1	1	1	1	1	1
KO:K05585	NAD(P)H-quinone oxidoreductase subunit N [EC:1.6.5.3]	1	1	1	1	1	1	1	1	1
KO:K05588	bidirectional [NiFe] hydrogenase diaphorase subunit [EC:1.6.5.3]	1	1	0	1	1	1	0	1	1
KO:K05592	ATP-dependent RNA helicase DeaD [EC:3.6.4.13]	1	2	1	1	1	1	1	1	1
KO:K05780	alpha-D-ribose 1-methylphosphonate 5-triphosphate synthase subunit PhnL [EC:2.7.8.37]	1	1	0	0	0	1	0	0	0
KO:K05781	putative phosphonate transport system ATP-binding protein	1	1	0	0	0	1	0	0	0
KO:K05808	putative sigma-54 modulation protein	1	1	1	1	1	1	1	1	1
KO:K05810	laccase domain-containing protein	1	1	1	1	1	1	1	1	1
KO:K05837	rod shape determining protein RodA	1	1	1	1	1	1	1	1	1
KO:K05895	precorrin-6A/cobalt-precorrin-6A reductase [EC:1.3.1.54 1.3.1.106]	1	1	1	1	1	1	1	1	1
KO:K05896	segregation and condensation protein A	1	1	1	1	1	1	1	1	1
KO:K05916	nitric oxide dioxygenase [EC:1.14.12.17]	1	2	2	1	2	2	2	1	2
KO:K05928	tocopherol O-methyltransferase [EC:2.1.1.95]	1	1	1	1	1	1	1	1	1
KO:K05936	precorrin-4/cobalt-precorrin-4 C11-methyltransferase [EC:2.1.1.133 2.1.1.271]	1	1	1	1	1	1	1	1	1
KO:K05946	N-acetylglucosaminyldiphosphoundecaprenol N-acetyl-beta-D-mannosaminyltransferase [EC:2.4.1.187]	1	2	2	4	2	2	4	4	1
KO:K05978	glucosylglycerol 3-phosphatase [EC:3.1.3.69]	1	1	0	1	0	1	1	1	1
KO:K05979	2-phosphosulfolactate phosphatase [EC:3.1.3.71]	1	1	1	1	2	1	1	1	1
KO:K05982	deoxyribonuclease V [EC:3.1.21.7]	1	1	1	1	1	1	1	1	0
KO:K06016	N-carbamoyl-L-amino-acid hydrolase [EC:3.5.1.87]	1	1	1	0	1	1	0	0	1
KO:K06024	segregation and condensation protein B	1	1	1	1	1	1	1	1	1
KO:K06041	arabinose-5-phosphate isomerase [EC:5.3.1.13]	1	0	2	0	0	0	0	0	0
KO:K06045	squalene-hopene/tetraprenyl-beta-curcumene cyclase [EC:5.4.99.17 4.2.1.129]	1	1	1	1	1	1	1	1	1
KO:K06118	UDP-sulfoquinovose synthase [EC:3.13.1.1]	1	1	1	1	1	1	1	1	3
KO:K06131	cardiolipin synthase A/B [EC:2.7.8.-]	1	4	2	2	1	2	1	0	0
KO:K06133	4'-phosphopantetheinyl transferase [EC:2.7.8.-]	1	1	2	2	1	1	1	1	1
KO:K06148	ATP-binding cassette, subfamily C, bacterial	1	0	2	7	3	2	1	1	2
KO:K06153	undecaprenyl-diphosphatase [EC:3.6.1.27]	1	1	1	1	2	1	1	1	1
KO:K06158	ATP-binding cassette, subfamily F, member 3	1	1	1	1	1	1	1	1	1
KO:K06162	alpha-D-ribose 1-methylphosphonate 5-triphosphate diphosphatase [EC:3.6.1.63]	1	3	0	1	0	1	0	0	0
KO:K06163	alpha-D-ribose 1-methylphosphonate 5-phosphate C-P lyase [EC:4.7.1.1]	1	1	0	0	0	1	0	0	0
KO:K06164	alpha-D-ribose 1-methylphosphonate 5-triphosphate synthase subunit PhnI [EC:2.7.8.37]	1	0	0	0	0	1	0	0	0
KO:K06165	alpha-D-ribose 1-methylphosphonate 5-triphosphate synthase subunit PhnH [EC:2.7.8.37]	1	1	0	0	0	1	0	0	0
KO:K06166	alpha-D-ribose 1-methylphosphonate 5-triphosphate synthase subunit PhnG [EC:2.7.8.37]	1	1	0	0	0	1	0	0	0
KO:K06168	tRNA-2-methylthio-N6-dimethylallyladenosine synthase [EC:2.8.4.3]	1	1	1	1	1	1	1	1	1
KO:K06169	tRNA-(ms[2]io[6]A)-hydroxylase [EC:1.-.-.-]	1	1	1	1	1	1	1	1	1
KO:K06173	tRNA pseudouridine38-40 synthase [EC:5.4.99.12]	1	1	1	1	1	1	1	1	1
KO:K06178	23S rRNA pseudouridine2605 synthase [EC:5.4.99.22]	1	1	1	1	1	1	1	1	1
KO:K06181	23S rRNA pseudouridine2457 synthase [EC:5.4.99.20]	1	1	1	1	1	1	1	1	1
KO:K06187	recombination protein RecR	1	1	1	1	1	1	1	1	1
KO:K06196	cytochrome c-type biogenesis protein	1	1	1	1	1	1	1	1	1
KO:K06203	CysZ protein	1	1	1	1	1	0	1	1	1
KO:K06206	sugar fermentation stimulation protein A	1	1	1	1	1	1	1	1	1
KO:K06207	GTP-binding protein	1	1	1	1	1	1	1	1	1
KO:K06208	chorismate mutase [EC:5.4.99.5]	1	1	1	1	1	1	2	1	1
KO:K06213	magnesium transporter	1	1	1	1	4	1	2	2	1
KO:K06217	phosphate starvation-inducible protein PhoH and related proteins	1	1	1	1	1	1	1	1	1
KO:K06223	DNA adenine methylase [EC:2.1.1.72]	1	3	1	2	1	1	2	1	1
KO:K06287	septum formation protein	1	1	1	1	1	1	1	1	1
KO:K06346	spoIIIJ-associated protein	1	1	1	1	1	1	1	1	1
KO:K06381	stage II sporulation protein D	1	1	1	1	1	1	1	1	1
KO:K06442	23S rRNA (cytidine1920-2'-O)/16S rRNA (cytidine1409-2'-O)-methyltransferase [EC:2.1.1.226 2.1.1.227]	1	1	1	1	1	1	1	1	1
KO:K06720	L-ectoine synthase [EC:4.2.1.108]	1	0	0	0	0	0	0	0	0
KO:K06860	uncharacterized protein	1	1	1	1	1	1	1	1	1
KO:K06861	lipopolysaccharide export system ATP-binding protein [EC:3.6.3.-]	1	1	1	1	1	1	1	1	1
KO:K06864	uncharacterized protein	1	1	1	1	1	1	1	1	1
KO:K06872	uncharacterized protein	1	3	1	4	1	1	1	1	1
KO:K06873	uncharacterized protein	1	1	1	1	1	1	1	1	1
KO:K06876	deoxyribodipyrimidine photolyase-related protein	1	1	1	1	0	1	0	1	1
KO:K06888	uncharacterized protein	1	1	1	1	1	1	1	1	1
KO:K06897	7,8-dihydropterin-6-yl-methyl-4-(beta-D-ribofuranosyl)aminobenzene 5'-phosphate synthase [EC:2.5.1.105]	1	0	0	0	0	0	0	0	0
KO:K06898	uncharacterized protein	1	1	1	1	1	1	1	1	1
KO:K06901	putative MFS transporter, AGZA family, xanthine/uracil permease	1	2	1	0	1	1	0	0	1
KO:K06911	uncharacterized protein	1	5	1	2	2	2	1	1	1
KO:K06915	uncharacterized protein	1	2	2	1	1	1	2	1	1
KO:K06920	7-cyano-7-deazaguanine synthase [EC:6.3.4.20]	1	1	1	1	1	1	1	1	1
KO:K06925	tRNA threonylcarbamoyladenosine biosynthesis protein TsaE	1	1	1	1	1	1	1	1	1
KO:K06936	uncharacterized protein	1	0	0	0	0	0	0	0	0
KO:K06940	uncharacterized protein	1	1	1	1	1	1	1	1	1
KO:K06941	23S rRNA (adenine2503-C2)-methyltransferase [EC:2.1.1.192]	1	1	1	1	1	1	1	1	1
KO:K06942	ribosome-binding ATPase	1	1	1	1	1	1	1	1	1
KO:K06946	uncharacterized protein	1	1	1	1	1	1	1	1	1
KO:K06949	ribosome biogenesis GTPase [EC:3.6.1.-]	1	1	1	1	1	1	1	1	1
KO:K06959	protein Tex	1	1	1	1	1	1	1	1	1
KO:K06960	uncharacterized protein	1	1	1	1	1	1	1	1	1
KO:K06962	uncharacterized protein	1	1	1	1	1	1	1	1	1
KO:K06966	uncharacterized protein	1	2	2	3	3	3	2	2	2
KO:K06971	uncharacterized protein	1	1	1	1	1	1	1	1	1
KO:K06978	uncharacterized protein	1	1	1	1	1	2	1	1	1
KO:K06980	tRNA-modifying protein YgfZ	1	1	1	1	1	1	1	1	1
KO:K06985	aspartyl protease family protein	1	1	0	1	1	1	1	1	1
KO:K06991	uncharacterized protein	1	1	1	0	0	1	1	1	2
KO:K06997	PLP dependent protein	1	1	1	1	1	1	1	1	1
KO:K06999	phospholipase/carboxylesterase	1	1	1	1	1	1	1	1	1
KO:K07000	uncharacterized protein	1	1	0	1	1	1	1	1	1
KO:K07007	uncharacterized protein	1	1	1	1	1	1	1	1	1
KO:K07008	gamma-glutamyl hercynylcysteine S-oxide hydrolase [EC:3.5.1.118]	1	2	1	1	2	2	0	1	0
KO:K07009	uncharacterized protein	1	1	1	1	1	1	1	1	1
KO:K07011	uncharacterized protein	1	1	0	1	0	1	0	0	0
KO:K07015	uncharacterized protein	1	1	1	1	1	1	1	2	1
KO:K07025	putative hydrolase of the HAD superfamily	1	1	1	3	1	1	1	1	1
KO:K07026	mannosyl-3-phosphoglycerate phosphatase [EC:3.1.3.70]	1	1	0	2	1	1	1	1	1
KO:K07037	uncharacterized protein	1	1	1	1	1	1	1	1	1
KO:K07038	inner membrane protein	1	3	1	1	3	2	2	1	2
KO:K07040	uncharacterized protein	1	1	1	1	1	1	1	1	1
KO:K07042	probable rRNA maturation factor	1	0	1	1	1	1	1	1	1
KO:K07053	uncharacterized protein	1	2	2	2	1	2	1	1	1
KO:K07056	16S rRNA (cytidine1402-2'-O)-methyltransferase [EC:2.1.1.198]	1	1	1	1	1	1	1	1	1
KO:K07071	uncharacterized protein	1	1	1	1	1	1	1	1	1
KO:K07082	UPF0755 protein	1	1	1	1	1	1	1	1	1
KO:K07093	uncharacterized protein	1	2	1	2	1	2	1	1	1
KO:K07101	uncharacterized protein	1	1	1	1	1	1	1	1	1
KO:K07106	N-acetylmuramic acid 6-phosphate etherase [EC:4.2.1.126]	1	1	1	1	1	1	1	1	1
KO:K07107	acyl-CoA thioester hydrolase [EC:3.1.2.-]	1	3	2	2	2	2	1	1	1
KO:K07127	5-hydroxyisourate hydrolase [EC:3.5.2.17]	1	3	2	0	1	1	1	0	1
KO:K07130	arylformamidase [EC:3.5.1.9]	1	1	1	1	0	1	1	1	1
KO:K07146	UPF0176 protein	1	1	1	1	1	1	1	1	1
KO:K07147	methionine sulfoxide reductase catalytic subunit [EC:1.8.-.-]	1	1	1	1	1	1	1	1	1
KO:K07171	mRNA interferase MazF [EC:3.1.-.-]	1	11	10	7	6	4	10	9	11
KO:K07175	PhoH-like ATPase	1	1	1	1	0	1	1	1	1
KO:K07182	CBS domain-containing protein	1	0	1	2	1	2	0	0	0
KO:K07185	tryptophan-rich sensory protein	1	1	1	1	3	1	1	1	1
KO:K07224	iron uptake system component EfeO	1	0	1	0	0	0	0	0	0
KO:K07242	putative multicomponent Na+:H+ antiporter subunit B	1	1	1	1	1	1	1	1	1
KO:K07243	high-affinity iron transporter	1	1	1	1	1	1	1	1	1
KO:K07260	D-alanyl-D-alanine carboxypeptidase [EC:3.4.16.4]	1	1	1	1	1	1	1	1	1
KO:K07263	zinc protease [EC:3.4.24.-]	1	1	1	1	1	1	1	1	1
KO:K07277	outer membrane protein insertion porin family	1	2	1	2	1	2	1	2	3
KO:K07300	Ca2+:H+ antiporter	1	1	1	1	2	1	1	1	1
KO:K07304	peptide-methionine (S)-S-oxide reductase [EC:1.8.4.11]	1	2	2	2	2	2	1	2	1
KO:K07305	peptide-methionine (R)-S-oxide reductase [EC:1.8.4.12]	1	1	1	1	1	1	1	1	1
KO:K07313	serine/threonine protein phosphatase 1 [EC:3.1.3.16]	1	1	1	1	1	1	1	1	1
KO:K07336	PKHD-type hydroxylase [EC:1.14.11.-]	1	1	1	1	1	1	1	1	0
KO:K07341	death on curing protein	1	4	2	3	1	2	1	1	1
KO:K07390	monothiol glutaredoxin	1	1	1	1	1	1	1	1	1
KO:K07391	magnesium chelatase family protein	1	2	1	1	1	1	1	1	2
KO:K07393	putative glutathione S-transferase	1	2	2	2	2	2	2	2	2
KO:K07395	putative proteasome-type protease	1	0	1	0	1	0	1	1	1
KO:K07399	cytochrome c biogenesis protein	1	1	1	1	1	1	1	1	0
KO:K07444	putative N6-adenine-specific DNA methylase [EC:2.1.1.-]	1	1	1	1	1	1	1	1	1
KO:K07447	putative holliday junction resolvase [EC:3.1.-.-]	1	1	1	1	1	1	1	1	1
KO:K07456	DNA mismatch repair protein MutS2	1	1	1	1	1	1	1	1	1
KO:K07460	putative endonuclease	1	1	1	1	1	1	1	1	1
KO:K07461	putative endonuclease	1	2	1	1	0	2	0	0	1
KO:K07480	insertion element IS1 protein InsB	1	1	0	1	1	0	0	0	0
KO:K07484	transposase	1	0	1	3	0	0	0	0	3
KO:K07494	putative transposase	1	4	4	5	2	2	1	2	1
KO:K07566	L-threonylcarbamoyladenylate synthase [EC:2.7.7.87]	1	1	1	2	1	1	1	1	1
KO:K07568	S-adenosylmethionine:tRNA ribosyltransferase-isomerase [EC:2.4.99.17]	1	1	1	2	2	1	1	1	1
KO:K07636	two-component system, OmpR family, phosphate regulon sensor histidine kinase PhoR [EC:2.7.13.3]	1	1	1	1	1	1	1	1	1
KO:K07657	two-component system, OmpR family, phosphate regulon response regulator PhoB	1	1	1	1	1	1	1	1	1
KO:K07727	putative transcriptional regulator	1	1	0	0	0	0	1	0	1
KO:K07738	transcriptional repressor NrdR	1	1	1	1	1	1	1	1	1
KO:K07742	uncharacterized protein	1	1	1	1	1	1	1	1	1
KO:K07769	two-component system, OmpR family, sensor histidine kinase NblS [EC:2.7.13.3]	1	1	1	1	1	1	1	1	1
KO:K07814	putative two-component system response regulator	1	1	1	2	1	1	1	1	1
KO:K07978	GntR family transcriptional regulator	1	1	1	1	1	1	1	1	1
KO:K08226	MFS transporter, BCD family, chlorophyll transporter	1	1	1	1	1	1	1	1	1
KO:K08234	glyoxylase I family protein	1	2	2	1	3	1	2	2	1
KO:K08289	phosphoribosylglycinamide formyltransferase 2 [EC:2.1.2.2]	1	1	1	1	0	1	1	1	1
KO:K08296	phosphohistidine phosphatase [EC:3.1.3.-]	1	1	1	1	1	1	1	1	1
KO:K08300	ribonuclease E [EC:3.1.26.12]	1	1	1	1	1	1	1	1	1
KO:K08304	membrane-bound lytic murein transglycosylase A	1	1	0	1	1	1	1	1	1
KO:K08479	two-component system, OmpR family, clock-associated histidine kinase SasA [EC:2.7.13.3]	1	1	1	1	1	1	1	1	1
KO:K08480	circadian clock protein KaiA	1	1	1	2	1	1	1	1	1
KO:K08591	glycerol-3-phosphate acyltransferase PlsY [EC:2.3.1.15]	1	1	1	1	1	1	1	1	1
KO:K08641	D-alanyl-D-alanine dipeptidase [EC:3.4.13.22]	1	1	1	1	1	1	1	1	1
KO:K08678	UDP-glucuronate decarboxylase [EC:4.1.1.35]	1	1	1	1	1	1	1	1	2
KO:K08680	2-succinyl-6-hydroxy-2,4-cyclohexadiene-1-carboxylate synthase [EC:4.2.99.20]	1	0	1	1	0	1	1	1	0
KO:K08697	carbon dioxide concentrating mechanism protein CcmL	1	1	1	1	1	1	1	1	1
KO:K08698	carbon dioxide concentrating mechanism protein CcmM	1	1	1	1	1	1	1	1	1
KO:K08699	carbon dioxide concentrating mechanism protein CcmN	1	1	1	1	1	1	1	1	1
KO:K08700	carbon dioxide concentrating mechanism protein CcmO	1	1	1	1	1	1	1	1	1
KO:K08902	photosystem II Psb27 protein	1	1	1	1	1	1	1	1	1
KO:K08903	photosystem II 13kDa protein	1	1	1	1	1	1	1	1	1
KO:K08963	methylthioribose-1-phosphate isomerase [EC:5.3.1.23]	1	2	1	1	1	1	1	1	1
KO:K08966	2-hydroxy-3-keto-5-methylthiopentenyl-1-phosphate phosphatase [EC:3.1.3.87]	1	0	1	1	1	1	1	1	0
KO:K08973	putative membrane protein	1	1	1	1	1	1	1	1	1
KO:K08977	putative membrane protein	1	1	1	1	1	1	1	1	0
KO:K08994	putative membrane protein	1	0	1	2	0	0	0	0	1
KO:K08998	uncharacterized protein	1	1	1	1	1	1	1	1	1
KO:K08999	uncharacterized protein	1	1	1	1	1	1	1	1	1
KO:K09001	anhydro-N-acetylmuramic acid kinase [EC:2.7.1.170]	1	1	1	1	1	1	1	1	1
KO:K09005	uncharacterized protein	1	0	0	1	1	1	1	1	0
KO:K09012	DeoR family transcriptional regulator, suf operon transcriptional repressor	1	1	1	1	1	1	1	1	1
KO:K09013	Fe-S cluster assembly ATP-binding protein	1	1	1	1	1	1	1	1	1
KO:K09014	Fe-S cluster assembly protein SufB	1	1	1	1	1	1	1	1	1
KO:K09015	Fe-S cluster assembly protein SufD	1	1	1	1	1	1	1	1	1
KO:K09117	uncharacterized protein	1	1	1	1	1	1	1	1	1
KO:K09121	uncharacterized protein	1	1	1	1	1	1	1	1	1
KO:K09457	7-cyano-7-deazaguanine reductase [EC:1.7.1.13]	1	1	1	1	1	1	1	1	1
KO:K09690	lipopolysaccharide transport system permease protein	1	2	1	3	2	0	4	2	2
KO:K09710	ribosome-associated protein	1	1	1	1	1	1	1	1	1
KO:K09744	uncharacterized protein	1	1	1	1	1	1	1	1	1
KO:K09747	uncharacterized protein	1	1	1	1	1	1	1	1	1
KO:K09748	ribosome maturation factor RimP	1	1	1	1	1	1	1	1	1
KO:K09761	16S rRNA (uracil1498-N3)-methyltransferase [EC:2.1.1.193]	1	1	1	1	1	1	1	1	1
KO:K09763	uncharacterized protein	1	1	1	1	1	1	1	1	1
KO:K09772	cell division inhibitor SepF	1	1	1	1	1	1	1	1	2
KO:K09774	lipopolysaccharide export system protein LptA	1	1	0	1	1	1	1	1	1
KO:K09775	uncharacterized protein	1	1	1	1	1	1	1	1	1
KO:K09777	uncharacterized protein	1	1	1	1	1	1	1	1	1
KO:K09780	uncharacterized protein	1	1	1	1	1	1	1	1	1
KO:K09792	uncharacterized protein	1	0	1	1	0	1	1	1	1
KO:K09793	uncharacterized protein	1	1	1	1	1	1	1	1	0
KO:K09800	translocation and assembly module TamB	1	1	1	1	1	1	1	1	1
KO:K09803	uncharacterized protein	1	2	3	4	2	4	3	0	6
KO:K09820	manganese/iron transport system ATP-binding protein	1	0	0	0	1	0	1	1	0
KO:K09833	homogentisate phytyltransferase / homogentisate geranylgeranyltransferase [EC:2.5.1.115 2.5.1.116]	1	1	1	1	1	1	1	1	1
KO:K09834	tocopherol cyclase [EC:5.5.1.24]	1	1	1	1	1	1	1	1	1
KO:K09835	prolycopene isomerase [EC:5.2.1.13]	1	1	1	1	1	0	1	1	1
KO:K09858	SEC-C motif domain protein	1	1	1	1	0	1	0	1	1
KO:K09861	uncharacterized protein	1	1	0	1	0	1	0	0	1
KO:K09903	uridylate kinase [EC:2.7.4.22]	1	1	1	1	1	1	1	1	1
KO:K09919	uncharacterized protein	1	1	1	1	1	1	1	1	1
KO:K09928	uncharacterized protein	1	1	1	1	1	1	1	1	1
KO:K09931	uncharacterized protein	1	1	1	1	1	1	1	1	1
KO:K09932	uncharacterized protein	1	2	1	1	1	5	0	1	2
KO:K09940	uncharacterized protein	1	1	1	1	1	1	1	1	1
KO:K09942	uncharacterized protein	1	1	1	1	1	1	1	1	1
KO:K09958	uncharacterized protein	1	1	0	1	0	1	0	1	1
KO:K09966	uncharacterized protein	1	1	1	1	1	1	1	1	0
KO:K09983	uncharacterized protein	1	1	0	1	0	0	0	0	1
KO:K10255	omega-6 fatty acid desaturase (delta-12 desaturase) [EC:1.14.19.-]	1	0	1	1	1	1	1	1	1
KO:K10439	ribose transport system substrate-binding protein	1	1	0	0	0	0	0	1	0
KO:K10440	ribose transport system permease protein	1	1	0	0	0	0	1	1	0
KO:K10441	ribose transport system ATP-binding protein [EC:3.6.3.17]	1	1	0	0	0	0	1	1	0
KO:K10563	formamidopyrimidine-DNA glycosylase [EC:3.2.2.23 4.2.99.18]	1	1	1	1	1	1	1	1	1
KO:K10680	N-ethylmaleimide reductase [EC:1.-.-.-]	1	3	2	3	1	1	1	2	0
KO:K10697	two-component system, OmpR family, response regulator RpaA	1	1	1	1	1	1	1	1	1
KO:K10773	endonuclease III [EC:4.2.99.18]	1	2	1	1	1	1	1	1	1
KO:K10798	poly [ADP-ribose] polymerase [EC:2.4.2.30]	1	0	0	0	0	0	1	1	0
KO:K10960	geranylgeranyl reductase [EC:1.3.1.83]	1	1	1	1	1	1	1	1	1
KO:K11085	ATP-binding cassette, subfamily B, bacterial MsbA [EC:3.6.3.-]	1	2	1	3	1	3	2	1	0
KO:K11089	60 kDa SS-A/Ro ribonucleoprotein	1	1	0	0	0	0	1	1	0
KO:K11145	ribonuclease III family protein [EC:3.1.26.-]	1	1	1	1	1	1	1	1	1
KO:K11175	phosphoribosylglycinamide formyltransferase 1 [EC:2.1.2.2]	1	1	1	1	1	1	1	1	1
KO:K11312	cupin 2 domain-containing protein	1	1	1	1	1	0	1	1	1
KO:K11325	L-cysteine/cystine lyase	1	1	1	1	1	1	1	1	1
KO:K11329	two-component system, OmpR family, response regulator RpaB	1	1	1	1	1	1	1	1	1
KO:K11356	two-component system, sensor histidine kinase and response regulator [EC:2.7.13.3]	1	1	1	1	1	1	1	1	1
KO:K11383	two-component system, NtrC family, sensor histidine kinase KinB [EC:2.7.13.3]	1	1	0	1	0	1	0	1	0
KO:K11472	glycolate oxidase FAD binding subunit	1	1	1	1	1	1	1	1	1
KO:K11473	glycolate oxidase iron-sulfur subunit	1	1	1	1	1	1	1	1	1
KO:K11520	two-component system, OmpR family, manganese sensing sensor histidine kinase [EC:2.7.13.3]	1	1	1	1	1	1	1	1	1
KO:K11521	two-component system, OmpR family, manganese sensing response regulator	1	1	1	1	1	1	1	1	1
KO:K11526	two-component system, chemotaxis family, sensor histidine kinase and response regulator PixL	1	1	2	3	0	2	1	2	1
KO:K11532	fructose-1,6-bisphosphatase II / sedoheptulose-1,7-bisphosphatase [EC:3.1.3.11 3.1.3.37]	1	1	1	1	1	1	1	1	1
KO:K11717	cysteine desulfurase / selenocysteine lyase [EC:2.8.1.7 4.4.1.16]	1	1	1	1	1	1	1	1	1
KO:K11752	diaminohydroxyphosphoribosylaminopyrimidine deaminase / 5-amino-6-(5-phosphoribosylamino)uracil reductase [EC:3.5.4.26 1.1.1.193]	1	1	1	2	1	1	1	1	1
KO:K11753	riboflavin kinase / FMN adenylyltransferase [EC:2.7.1.26 2.7.7.2]	1	1	1	1	2	1	1	1	1
KO:K11754	dihydrofolate synthase / folylpolyglutamate synthase [EC:6.3.2.12 6.3.2.17]	1	1	1	1	1	1	1	1	1
KO:K11755	phosphoribosyl-ATP pyrophosphohydrolase / phosphoribosyl-AMP cyclohydrolase [EC:3.6.1.31 3.5.4.19]	1	1	1	1	1	1	1	1	1
KO:K11777	HAD superfamily phosphatase	1	1	1	1	1	1	1	1	0
KO:K11780	FO synthase subunit 1 [EC:2.5.1.77]	1	1	1	1	1	1	1	1	1
KO:K11781	FO synthase subunit 2 [EC:2.5.1.77]	1	1	1	1	1	1	1	1	1
KO:K11811	arsenical resistance protein ArsH	1	1	1	1	0	1	1	1	1
KO:K11954	neutral amino acid transport system substrate-binding protein	1	1	1	1	1	1	1	1	1
KO:K11955	neutral amino acid transport system permease protein	1	1	1	1	1	1	1	1	1
KO:K11956	neutral amino acid transport system permease protein	1	1	1	1	1	1	1	1	1
KO:K11957	neutral amino acid transport system ATP-binding protein	1	1	1	1	1	1	1	1	1
KO:K11958	neutral amino acid transport system ATP-binding protein	1	1	1	1	1	1	1	1	1
KO:K11991	tRNA(adenine34) deaminase [EC:3.5.4.33]	1	1	1	1	1	1	1	1	1
KO:K11996	adenylyltransferase and sulfurtransferase	1	1	1	1	1	1	1	1	1
KO:K12073	1,4-dihydroxy-2-naphthoyl-CoA hydrolase [EC:3.1.2.28]	1	1	1	1	1	1	1	1	1
KO:K12573	ribonuclease R [EC:3.1.-.-]	1	1	1	1	1	1	1	1	1
KO:K12574	ribonuclease J [EC:3.1.-.-]	1	1	1	1	1	1	1	1	1
KO:K13038	phosphopantothenoylcysteine decarboxylase / phosphopantothenate--cysteine ligase [EC:4.1.1.36 6.3.2.5]	1	1	1	1	1	1	1	1	1
KO:K13282	cyanophycinase [EC:3.4.15.6]	1	2	2	1	2	1	3	3	1
KO:K13292	phosphatidylglycerol:prolipoprotein diacylglycerol transferase [EC:2.-.-.-]	1	1	1	1	1	1	1	1	1
KO:K13421	uridine monophosphate synthetase [EC:2.4.2.10 4.1.1.23]	1	1	1	1	1	1	1	1	0
KO:K13472	sulfotransferase	1	0	0	1	0	0	0	0	0
KO:K13485	2-oxo-4-hydroxy-4-carboxy-5-ureidoimidazoline decarboxylase [EC:4.1.1.97]	1	1	1	0	0	1	0	0	1
KO:K13541	cobalt-precorrin 5A hydrolase / precorrin-3B C17-methyltransferase [EC:3.7.1.12 2.1.1.131]	1	1	1	1	1	1	1	1	1
KO:K13542	uroporphyrinogen III methyltransferase / synthase [EC:2.1.1.107 4.2.1.75]	1	1	1	1	1	1	1	1	1
KO:K13628	iron-sulfur cluster assembly protein	1	2	1	1	2	2	1	1	2
KO:K13693	glucosyl-3-phosphoglycerate synthase [EC:2.4.1.266]	1	1	0	1	2	1	2	2	0
KO:K13789	geranylgeranyl diphosphate synthase, type II [EC:2.5.1.1 2.5.1.10 2.5.1.29]	1	1	1	1	1	1	1	1	1
KO:K13799	pantoate ligase / cytidylate kinase [EC:6.3.2.1 2.7.4.14]	1	1	1	1	1	1	1	1	1
KO:K13821	RHH-type transcriptional regulator, proline utilization regulon repressor / proline dehydrogenase / delta 1-pyrroline-5-carboxylate dehydrogenase [EC:1.5.5.2 1.2.1.88]	1	1	1	1	1	1	1	1	1
KO:K13963	serpin B	1	0	1	1	1	0	1	0	0
KO:K14058	tRNA 2-thiocytidine biosynthesis protein TtcA	1	1	1	1	1	1	1	1	1
KO:K14347	solute carrier family 10 (sodium/bile acid cotransporter), member 7	1	0	0	0	0	0	0	0	0
KO:K14441	ribosomal protein S12 methylthiotransferase [EC:2.8.4.4]	1	1	1	1	1	1	1	1	1
KO:K14518	PII interaction protein X	1	1	1	1	1	1	1	1	1
KO:K14540	ribosome biogenesis GTPase A	1	1	0	1	1	1	1	1	1
KO:K14605	lycopene cyclase CruA [EC:5.5.1.19]	1	2	1	1	1	1	1	1	1
KO:K14606	lycopene cyclase CruP [EC:5.5.1.19]	1	1	1	1	1	1	1	1	1
KO:K14645	serine protease [EC:3.4.21.-]	1	1	1	1	1	1	1	1	1
KO:K14648	poly(U)-specific endoribonuclease [EC:3.1.-.-]	1	0	0	1	0	0	0	0	0
KO:K14652	3,4-dihydroxy 2-butanone 4-phosphate synthase / GTP cyclohydrolase II [EC:4.1.99.12 3.5.4.25]	1	1	1	1	1	1	1	1	1
KO:K14761	ribosome-associated protein	1	1	1	1	1	1	1	1	1
KO:K15226	arogenate dehydrogenase (NADP+) [EC:1.3.1.78]	1	1	1	2	1	1	1	1	1
KO:K15256	tRNA (cmo5U34)-methyltransferase [EC:2.1.1.-]	1	0	1	0	0	0	0	0	0
KO:K15576	nitrate/nitrite transport system substrate-binding protein	1	2	2	1	2	2	2	2	1
KO:K15577	nitrate/nitrite transport system permease protein	1	2	2	1	2	1	2	2	1
KO:K15578	nitrate/nitrite transport system ATP-binding protein [EC:3.6.3.-]	1	2	2	1	2	1	2	2	1
KO:K15633	2,3-bisphosphoglycerate-independent phosphoglycerate mutase [EC:5.4.2.12]	1	1	1	1	1	1	1	1	1
KO:K15634	probable phosphoglycerate mutase [EC:5.4.2.12]	1	2	3	2	3	3	1	2	3
KO:K15736	L-2-hydroxyglutarate oxidase [EC:1.1.3.-]	1	1	1	2	1	0	1	1	1
KO:K15738	ATP-binding cassette, subfamily F, uup	1	1	1	1	1	1	1	1	1
KO:K15918	D-glycerate 3-kinase [EC:2.7.1.31]	1	1	1	1	1	1	1	1	1
KO:K16137	TetR/AcrR family transcriptional regulator, transcriptional repressor for nem operon	1	2	1	2	2	1	0	1	2
KO:K16149	1,4-alpha-glucan branching enzyme [EC:2.4.1.18]	1	1	1	1	1	1	1	1	1
KO:K16167	alkylresorcinol/alkylpyrone synthase	1	0	0	1	1	1	0	0	0
KO:K16211	maltose/moltooligosaccharide transporter	1	1	1	1	1	1	1	1	0
KO:K16345	xanthine permease XanP	1	2	1	0	0	1	0	0	1
KO:K16703	colanic acid/amylovoran biosynthesis glycosyltransferase [EC:2.4.-.-]	1	1	1	1	0	1	0	1	0
KO:K16785	energy-coupling factor transport system permease protein	1	1	1	1	1	1	1	1	1
KO:K16786	energy-coupling factor transport system ATP-binding protein [EC:3.6.3.-]	1	1	1	1	1	1	1	1	1
KO:K16787	energy-coupling factor transport system ATP-binding protein [EC:3.6.3.-]	1	1	1	1	1	1	1	1	1
KO:K16839	FAD-dependent urate hydroxylase [EC:1.14.13.113]	1	1	1	0	0	1	0	0	1
KO:K16881	mannose-1-phosphate guanylyltransferase / phosphomannomutase [EC:2.7.7.13 5.4.2.8]	1	1	1	1	1	1	1	1	1
KO:K16898	ATP-dependent helicase/nuclease subunit A [EC:3.1.-.- 3.6.4.12]	1	1	1	1	0	1	1	1	0
KO:K17108	non-lysosomal glucosylceramidase [EC:3.2.1.45]	1	2	1	1	1	1	1	1	1
KO:K17244	putative chitobiose transport system substrate-binding protein	1	1	1	1	1	1	1	1	1
KO:K17245	putative chitobiose transport system permease protein	1	1	1	1	1	1	1	1	1
KO:K17246	putative chitobiose transport system permease protein	1	1	1	1	1	1	1	1	1
KO:K17623	pseudouridine-5'-monophosphatase [EC:3.1.3.-]	1	0	1	1	1	1	0	0	0
KO:K17759	NAD(P)H-hydrate epimerase [EC:5.1.99.6]	1	1	1	2	1	1	1	1	1
KO:K17836	beta-lactamase class A [EC:3.5.2.6]	1	1	1	1	2	1	1	1	1
KO:K17892	ferredoxin-thioredoxin reductase catalytic chain [EC:1.8.7.2]	1	2	1	1	1	1	1	1	1
KO:K18007	NAD-reducing hydrogenase small subunit [EC:1.12.1.2]	1	1	0	2	1	1	0	1	1
KO:K18199	cyclohexyl-isocyanide hydratase [EC:4.2.1.103]	1	0	1	2	1	1	0	0	0
KO:K18534	MPBQ/MSBQ methyltransferase [EC:2.1.1.295]	1	1	1	1	1	1	1	1	0
KO:K18678	phytol kinase [EC:2.7.1.182]	1	1	1	1	1	1	1	1	1
KO:K18805	chorismate lyase [EC:4.1.3.40]	1	1	1	1	0	1	1	1	0
KO:K18814	putative inorganic carbon (hco3(-)) transporter	1	1	1	1	1	1	1	1	1
KO:K18979	epoxyqueuosine reductase [EC:1.17.99.6]	1	1	0	1	1	1	1	1	1
KO:K18993	ubiquitin-associated and SH3 domain-containing protein [EC:3.1.3.48]	1	1	0	1	0	1	0	0	0
KO:K19003	1,2-diacylglycerol 3-beta-glucosyltransferase [EC:2.4.1.336]	1	1	1	1	1	1	1	1	1
KO:K19032	30S ribosomal protein 3	1	1	1	1	1	1	1	1	1
KO:K19075	CRISPR-associated protein Cst2	1	0	0	0	0	0	1	1	1
KO:K19090	CRISPR-associated protein Cas5t	1	0	0	0	1	0	1	1	0
KO:K19170	DNA sulfur modification protein DndC	1	1	2	0	1	1	1	1	0
KO:K19172	DNA sulfur modification protein DndE	1	1	2	0	1	3	1	1	0
KO:K19221	cob(I)alamin adenosyltransferase [EC:2.5.1.17]	1	1	1	1	1	1	1	1	1
KO:K19225	rhomboid protease GluP [EC:3.4.21.105]	1	1	1	1	1	1	1	1	1
KO:K19270	sugar-phosphatase [EC:3.1.3.23]	1	2	0	1	0	1	0	0	0
KO:K19302	undecaprenyl-diphosphatase [EC:3.6.1.27]	1	5	1	2	1	2	2	3	0
KO:K19429	acetyltransferase EpsM [EC:2.3.1.-]	1	0	1	1	0	0	0	0	0
KO:K19430	pyridoxal phosphate-dependent aminotransferase EpsN [EC:2.6.1.-]	1	1	1	1	1	0	0	0	0
KO:K00001	alcohol dehydrogenase [EC:1.1.1.1]	0	0	0	0	0	0	1	0	0
KO:K00015	glyoxylate reductase [EC:1.1.1.26]	0	1	0	1	0	0	1	1	0
KO:K00018	glycerate dehydrogenase [EC:1.1.1.29]	0	0	0	1	0	0	0	0	0
KO:K00019	3-hydroxybutyrate dehydrogenase [EC:1.1.1.30]	0	0	0	0	1	0	0	0	0
KO:K00023	acetoacetyl-CoA reductase [EC:1.1.1.36]	0	0	0	0	2	0	0	0	0
KO:K00024	malate dehydrogenase [EC:1.1.1.37]	0	0	0	0	0	1	0	0	0
KO:K00045	mannitol 2-dehydrogenase [EC:1.1.1.67]	0	1	0	1	0	1	0	0	0
KO:K00064	D-threo-aldose 1-dehydrogenase [EC:1.1.1.122]	0	0	0	1	0	0	0	0	0
KO:K00066	GDP-mannose 6-dehydrogenase [EC:1.1.1.132]	0	0	0	1	0	0	0	0	0
KO:K00074	3-hydroxybutyryl-CoA dehydrogenase [EC:1.1.1.157]	0	0	0	2	0	0	0	0	0
KO:K00076	7-alpha-hydroxysteroid dehydrogenase [EC:1.1.1.159]	0	1	1	0	0	0	2	0	0
KO:K00077	2-dehydropantoate 2-reductase [EC:1.1.1.169]	0	0	0	0	0	1	0	0	0
KO:K00108	choline dehydrogenase [EC:1.1.99.1]	0	1	1	1	1	0	0	0	0
KO:K00128	aldehyde dehydrogenase (NAD+) [EC:1.2.1.3]	0	1	0	3	2	0	0	0	1
KO:K00138	aldehyde dehydrogenase [EC:1.2.1.-]	0	0	0	1	0	0	0	0	0
KO:K00146	phenylacetaldehyde dehydrogenase [EC:1.2.1.39]	0	0	0	1	0	0	0	0	0
KO:K00226	dihydroorotate dehydrogenase (fumarate) [EC:1.3.98.1]	0	2	1	2	1	1	1	1	1
KO:K00231	oxygen-dependent protoporphyrinogen oxidase [EC:1.3.3.4]	0	0	0	1	0	0	0	0	0
KO:K00263	leucine dehydrogenase [EC:1.4.1.9]	0	1	1	0	0	0	0	0	0
KO:K00266	glutamate synthase (NADPH/NADH) small chain [EC:1.4.1.13 1.4.1.14]	0	0	0	1	0	1	1	1	1
KO:K00274	monoamine oxidase [EC:1.4.3.4]	0	0	0	0	0	0	0	1	1
KO:K00276	primary-amine oxidase [EC:1.4.3.21]	0	1	0	0	0	1	0	0	0
KO:K00285	D-amino-acid dehydrogenase [EC:1.4.99.-]	0	1	0	0	0	0	0	0	0
KO:K00290	saccharopine dehydrogenase (NAD+, L-lysine forming) [EC:1.5.1.7]	0	1	0	0	0	0	0	0	0
KO:K00301	sarcosine oxidase [EC:1.5.3.1]	0	1	0	0	0	0	0	0	0
KO:K00344	NADPH2:quinone reductase [EC:1.6.5.5]	0	1	1	1	2	1	1	1	1
KO:K00375	GntR family transcriptional regulator / MocR family aminotransferase	0	1	0	1	3	1	1	0	1
KO:K00425	cytochrome d ubiquinol oxidase subunit I [EC:1.10.3.-]	0	1	0	1	1	1	1	1	0
KO:K00433	non-heme chloroperoxidase [EC:1.11.1.10]	0	3	0	0	0	0	1	0	0
KO:K00436	NAD-reducing hydrogenase large subunit [EC:1.12.1.2]	0	1	0	1	1	1	1	1	1
KO:K00451	homogentisate 1,2-dioxygenase [EC:1.13.11.5]	0	0	0	1	1	0	1	1	1
KO:K00463	indoleamine 2,3-dioxygenase [EC:1.13.11.52]	0	0	0	2	0	0	0	0	0
KO:K00477	phytanoyl-CoA hydroxylase [EC:1.14.11.18]	0	0	1	0	1	0	0	0	0
KO:K00480	salicylate hydroxylase [EC:1.14.13.1]	0	1	0	2	0	0	0	0	0
KO:K00485	dimethylaniline monooxygenase (N-oxide forming) [EC:1.14.13.8]	0	0	0	3	0	0	0	0	0
KO:K00486	kynurenine 3-monooxygenase [EC:1.14.13.9]	0	0	0	2	1	0	0	0	0
KO:K00493	unspecific monooxygenase [EC:1.14.14.1]	0	0	0	1	0	0	0	0	0
KO:K00499	choline monooxygenase [EC:1.14.15.7]	0	2	0	0	0	0	0	0	0
KO:K00505	tyrosinase [EC:1.14.18.1]	0	0	0	0	0	0	1	0	0
KO:K00517		0	0	0	0	2	0	0	0	0
KO:K00529	3-phenylpropionate/trans-cinnamate dioxygenase ferredoxin reductase subunit [EC:1.18.1.3]	0	1	0	0	0	0	0	0	0
KO:K00540		0	1	0	1	0	1	0	0	0
KO:K00549	5-methyltetrahydropteroyltriglutamate--homocysteine methyltransferase [EC:2.1.1.14]	0	0	0	0	1	0	0	0	0
KO:K00555	tRNA (guanine26-N2/guanine27-N2)-dimethyltransferase [EC:2.1.1.215 2.1.1.216]	0	1	1	1	1	1	0	0	0
KO:K00568	2-polyprenyl-6-hydroxyphenyl methylase / 3-demethylubiquinone-9 3-methyltransferase [EC:2.1.1.222 2.1.1.64]	0	0	0	0	1	0	2	1	0
KO:K00569	thiopurine S-methyltransferase [EC:2.1.1.67]	0	0	0	2	0	0	0	0	0
KO:K00571	site-specific DNA-methyltransferase (adenine-specific) [EC:2.1.1.72]	0	0	0	0	0	1	0	0	0
KO:K00573	protein-L-isoaspartate(D-aspartate) O-methyltransferase [EC:2.1.1.77]	0	1	0	1	0	0	0	1	0
KO:K00574	cyclopropane-fatty-acyl-phospholipid synthase [EC:2.1.1.79]	0	2	1	0	1	2	1	1	0
KO:K00575	chemotaxis protein methyltransferase CheR [EC:2.1.1.80]	0	1	1	0	2	0	1	1	1
KO:K00577	tetrahydromethanopterin S-methyltransferase subunit A [EC:2.1.1.86]	0	0	0	0	1	0	0	0	0
KO:K00588	caffeoyl-CoA O-methyltransferase [EC:2.1.1.104]	0	2	2	2	0	2	1	1	1
KO:K00590	site-specific DNA-methyltransferase (cytosine-N4-specific) [EC:2.1.1.113]	0	0	0	0	1	0	1	0	0
KO:K00598	trans-aconitate 2-methyltransferase [EC:2.1.1.144]	0	0	0	0	2	0	0	0	0
KO:K00612	carbamoyltransferase [EC:2.1.3.-]	0	0	0	1	0	0	0	0	3
KO:K00619	amino-acid N-acetyltransferase [EC:2.3.1.1]	0	1	0	1	1	0	0	0	0
KO:K00632	acetyl-CoA acyltransferase [EC:2.3.1.16]	0	1	0	1	0	1	0	0	1
KO:K00639	glycine C-acetyltransferase [EC:2.3.1.29]	0	0	0	1	1	0	1	1	1
KO:K00641	homoserine O-acetyltransferase [EC:2.3.1.31]	0	2	1	1	0	1	0	0	1
KO:K00656	formate C-acetyltransferase [EC:2.3.1.54]	0	1	0	0	0	1	1	0	1
KO:K00657	diamine N-acetyltransferase [EC:2.3.1.57]	0	0	0	2	1	1	0	0	0
KO:K00658	2-oxoglutarate dehydrogenase E2 component (dihydrolipoamide succinyltransferase) [EC:2.3.1.61]	0	0	0	0	1	0	1	0	0
KO:K00662	aminoglycoside 3-N-acetyltransferase [EC:2.3.1.81]	0	0	0	1	0	0	0	0	0
KO:K00663	aminoglycoside 6'-N-acetyltransferase [EC:2.3.1.82]	0	2	0	1	1	0	0	1	0
KO:K00666	fatty-acyl-CoA synthase [EC:6.2.1.-]	0	0	0	1	0	0	0	0	0
KO:K00680		0	1	0	0	0	0	0	0	0
KO:K00681	gamma-glutamyltranspeptidase / glutathione hydrolase [EC:2.3.2.2 3.4.19.13]	0	5	1	3	2	2	2	3	1
KO:K00695	sucrose synthase [EC:2.4.1.13]	0	1	0	0	2	1	1	1	0
KO:K00701	cyclomaltodextrin glucanotransferase [EC:2.4.1.19]	0	1	0	0	0	1	0	1	0
KO:K00819	ornithine--oxo-acid transaminase [EC:2.6.1.13]	0	0	0	0	1	0	0	0	1
KO:K00823	4-aminobutyrate aminotransferase [EC:2.6.1.19]	0	0	0	1	1	0	0	0	1
KO:K00831	phosphoserine aminotransferase [EC:2.6.1.52]	0	0	0	0	1	0	1	1	0
KO:K00836	diaminobutyrate-2-oxoglutarate transaminase [EC:2.6.1.76]	0	1	1	0	1	0	1	1	1
KO:K00854	xylulokinase [EC:2.7.1.17]	0	1	0	0	0	0	0	0	0
KO:K00865	glycerate kinase [EC:2.7.1.31]	0	0	1	1	0	0	0	0	0
KO:K00876	uridine kinase [EC:2.7.1.48]	0	0	0	0	0	0	0	0	1
KO:K00926	carbamate kinase [EC:2.7.2.2]	0	0	0	0	0	1	0	0	0
KO:K00983	N-acylneuraminate cytidylyltransferase [EC:2.7.7.43]	0	0	0	1	1	0	1	0	0
KO:K00997	holo-[acyl-carrier protein] synthase [EC:2.7.8.7]	0	2	0	0	3	2	1	0	0
KO:K01008	selenide, water dikinase [EC:2.7.9.3]	0	0	0	0	1	0	0	0	1
KO:K01014	aryl sulfotransferase [EC:2.8.2.1]	0	0	0	1	0	0	0	0	0
KO:K01025		0	0	0	0	1	0	0	0	0
KO:K01046	triacylglycerol lipase [EC:3.1.1.3]	0	0	0	1	1	0	0	0	0
KO:K01066	acetyl esterase [EC:3.1.1.-]	0	0	1	1	0	0	0	0	0
KO:K01071	medium-chain acyl-[acyl-carrier-protein] hydrolase [EC:3.1.2.21]	0	0	2	0	1	1	1	1	1
KO:K01081	5'-nucleotidase [EC:3.1.3.5]	0	1	0	0	0	0	0	1	1
KO:K01083	3-phytase [EC:3.1.3.8]	0	3	0	1	0	0	0	0	0
KO:K01113	alkaline phosphatase D [EC:3.1.3.1]	0	3	0	1	0	0	0	0	1
KO:K01118	FMN-dependent NADH-azoreductase [EC:1.7.-.-]	0	1	1	0	2	2	0	0	0
KO:K01127	glycosylphosphatidylinositol phospholipase D [EC:3.1.4.50]	0	1	0	0	0	0	0	0	0
KO:K01130	arylsulfatase [EC:3.1.6.1]	0	3	0	0	0	0	0	3	2
KO:K01138	uncharacterized sulfatase [EC:3.1.6.-]	0	0	0	0	0	0	0	0	1
KO:K01144	exodeoxyribonuclease V [EC:3.1.11.5]	0	0	0	0	0	2	1	0	0
KO:K01153	type I restriction enzyme, R subunit [EC:3.1.21.3]	0	4	1	1	0	1	0	0	0
KO:K01154	type I restriction enzyme, S subunit [EC:3.1.21.3]	0	4	0	1	0	1	0	0	0
KO:K01156	type III restriction enzyme [EC:3.1.21.5]	0	0	0	0	0	1	0	0	0
KO:K01178	glucoamylase [EC:3.2.1.3]	0	1	0	0	0	0	0	0	0
KO:K01183	chitinase [EC:3.2.1.14]	0	0	0	1	0	0	0	0	0
KO:K01185	lysozyme [EC:3.2.1.17]	0	0	0	1	0	0	0	0	0
KO:K01194	alpha,alpha-trehalase [EC:3.2.1.28]	0	1	1	0	1	0	1	1	0
KO:K01218	mannan endo-1,4-beta-mannosidase [EC:3.2.1.78]	0	1	0	0	1	0	0	0	1
KO:K01220	6-phospho-beta-galactosidase [EC:3.2.1.85]	0	0	0	0	1	0	0	1	0
KO:K01236	maltooligosyltrehalose trehalohydrolase [EC:3.2.1.141]	0	1	1	0	1	0	1	1	0
KO:K01239	purine nucleosidase [EC:3.2.2.1]	0	1	0	2	1	2	1	1	1
KO:K01243	adenosylhomocysteine nucleosidase [EC:3.2.2.9]	0	0	0	1	0	1	0	0	0
KO:K01250	pyrimidine-specific ribonucleoside hydrolase [EC:3.2.-.-]	0	0	0	0	0	1	0	0	0
KO:K01273	membrane dipeptidase [EC:3.4.13.19]	0	0	0	1	0	1	0	0	2
KO:K01286	D-alanyl-D-alanine carboxypeptidase [EC:3.4.16.4]	0	0	0	2	1	0	1	0	0
KO:K01295	glutamate carboxypeptidase [EC:3.4.17.11]	0	0	0	0	0	1	0	0	0
KO:K01304	pyroglutamyl-peptidase [EC:3.4.19.3]	0	1	1	1	0	1	1	1	1
KO:K01354	oligopeptidase B [EC:3.4.21.83]	0	1	0	1	0	1	0	0	0
KO:K01406	serralysin [EC:3.4.24.40]	0	0	0	2	0	0	1	1	2
KO:K01425	glutaminase [EC:3.5.1.2]	0	1	1	0	1	0	1	1	1
KO:K01437	aspartoacylase [EC:3.5.1.15]	0	0	0	1	0	0	0	0	0
KO:K01442	choloylglycine hydrolase [EC:3.5.1.24]	0	0	0	0	0	0	1	1	0
KO:K01453	6-aminohexanoate-oligomer exohydrolase [EC:3.5.1.46]	0	1	1	1	0	0	1	0	0
KO:K01466	allantoinase [EC:3.5.2.5]	0	0	0	1	0	0	0	0	1
KO:K01476	arginase [EC:3.5.3.1]	0	0	0	1	0	0	0	0	0
KO:K01478	arginine deiminase [EC:3.5.3.6]	0	0	0	0	0	0	1	1	0
KO:K01481	protein-arginine deiminase [EC:3.5.3.15]	0	0	0	0	0	0	1	0	0
KO:K01487	guanine deaminase [EC:3.5.4.3]	0	1	0	0	1	0	0	1	1
KO:K01488	adenosine deaminase [EC:3.5.4.4]	0	1	0	0	0	1	1	0	0
KO:K01496	phosphoribosyl-AMP cyclohydrolase [EC:3.5.4.19]	0	0	0	0	1	0	0	0	0
KO:K01502	aliphatic nitrilase [EC:3.5.5.7]	0	1	0	1	0	1	0	0	1
KO:K01535	H+-transporting ATPase [EC:3.6.3.6]	0	0	0	0	0	1	0	0	0
KO:K01546	K+-transporting ATPase ATPase A chain [EC:3.6.3.12]	0	0	1	0	0	0	1	1	0
KO:K01547	K+-transporting ATPase ATPase B chain [EC:3.6.3.12]	0	0	1	0	0	0	1	1	0
KO:K01548	K+-transporting ATPase ATPase C chain [EC:3.6.3.12]	0	0	1	0	0	0	1	1	0
KO:K01555	fumarylacetoacetase [EC:3.7.1.2]	0	0	0	1	1	0	1	1	1
KO:K01560	2-haloacid dehalogenase [EC:3.8.1.2]	0	1	0	0	0	0	0	0	0
KO:K01561	haloacetate dehalogenase [EC:3.8.1.3]	0	0	0	0	0	0	1	1	0
KO:K01563	haloalkane dehalogenase [EC:3.8.1.5]	0	0	0	0	0	1	0	0	1
KO:K01576	benzoylformate decarboxylase [EC:4.1.1.7]	0	0	1	0	1	0	0	0	0
KO:K01583	arginine decarboxylase [EC:4.1.1.19]	0	1	0	0	0	0	0	0	0
KO:K01590	histidine decarboxylase [EC:4.1.1.22]	0	0	0	1	0	0	2	1	1
KO:K01607	4-carboxymuconolactone decarboxylase [EC:4.1.1.44]	0	2	0	0	2	2	0	0	0
KO:K01610	phosphoenolpyruvate carboxykinase (ATP) [EC:4.1.1.49]	0	0	0	0	1	0	0	0	0
KO:K01620	threonine aldolase [EC:4.1.2.5]	0	0	0	1	0	1	0	0	0
KO:K01623	fructose-bisphosphate aldolase, class I [EC:4.1.2.13]	0	1	0	0	1	0	0	0	0
KO:K01637	isocitrate lyase [EC:4.1.3.1]	0	0	0	0	1	0	0	0	0
KO:K01638	malate synthase [EC:2.3.3.9]	0	0	0	0	1	0	0	0	0
KO:K01654	N-acetylneuraminate synthase [EC:2.5.1.56]	0	0	0	1	1	0	1	0	0
KO:K01667	tryptophanase [EC:4.1.99.1]	0	0	0	2	2	0	0	0	0
KO:K01679	fumarate hydratase, class II [EC:4.2.1.2]	0	0	0	0	1	0	0	0	0
KO:K01681	aconitate hydratase [EC:4.2.1.3]	0	1	0	0	1	0	0	0	0
KO:K01719	uroporphyrinogen-III synthase [EC:4.2.1.75]	0	0	0	0	1	0	0	0	0
KO:K01721	nitrile hydratase [EC:4.2.1.84]	0	2	0	2	2	0	0	0	2
KO:K01768	adenylate cyclase [EC:4.6.1.1]	0	2	1	0	1	1	0	0	0
KO:K01788	N-acylglucosamine-6-phosphate 2-epimerase [EC:5.1.3.9]	0	0	0	0	1	0	1	1	0
KO:K01816	hydroxypyruvate isomerase [EC:5.3.1.22]	0	0	0	1	0	1	0	0	0
KO:K01821	4-oxalocrotonate tautomerase [EC:5.3.2.6]	0	1	0	0	1	2	0	0	1
KO:K01822	steroid delta-isomerase [EC:5.3.3.1]	0	0	1	0	0	0	0	0	0
KO:K01834	2,3-bisphosphoglycerate-dependent phosphoglycerate mutase [EC:5.4.2.11]	0	0	0	0	1	1	0	0	0
KO:K01912	phenylacetate-CoA ligase [EC:6.2.1.30]	0	1	0	0	2	0	1	1	1
KO:K01953	asparagine synthase (glutamine-hydrolysing) [EC:6.3.5.4]	0	3	2	0	1	0	2	0	2
KO:K01974	RNA 3'-terminal phosphate cyclase (ATP) [EC:6.5.1.4]	0	0	0	0	0	0	0	1	0
KO:K01975	2'-5' RNA ligase [EC:6.5.1.-]	0	1	0	1	0	0	0	0	0
KO:K01993	HlyD family secretion protein	0	0	0	0	0	1	0	0	0
KO:K01997	branched-chain amino acid transport system permease protein	0	0	1	1	0	0	0	0	0
KO:K02000	glycine betaine/proline transport system ATP-binding protein [EC:3.6.3.32]	0	0	0	0	0	0	0	0	1
KO:K02001	glycine betaine/proline transport system permease protein	0	0	0	0	0	0	0	0	1
KO:K02002	glycine betaine/proline transport system substrate-binding protein	0	0	0	0	0	1	0	0	2
KO:K02009	cobalt/nickel transport protein	0	1	1	0	0	0	0	1	0
KO:K02013	iron complex transport system ATP-binding protein [EC:3.6.3.34]	0	0	3	1	1	1	1	1	1
KO:K02015	iron complex transport system permease protein	0	0	6	0	2	2	2	2	2
KO:K02016	iron complex transport system substrate-binding protein	0	1	8	1	9	4	1	2	1
KO:K02028	polar amino acid transport system ATP-binding protein [EC:3.6.3.21]	0	1	0	0	0	0	0	0	0
KO:K02029	polar amino acid transport system permease protein	0	2	0	0	0	0	0	0	0
KO:K02045	sulfate transport system ATP-binding protein [EC:3.6.3.25]	0	1	1	0	1	0	2	2	0
KO:K02046	sulfate transport system permease protein	0	1	1	0	1	0	1	1	0
KO:K02047	sulfate transport system permease protein	0	1	1	0	1	0	1	1	0
KO:K02048	sulfate transport system substrate-binding protein	0	1	1	0	1	0	2	2	0
KO:K02052	putative spermidine/putrescine transport system ATP-binding protein	0	1	0	0	0	0	0	0	0
KO:K02053	putative spermidine/putrescine transport system permease protein	0	1	0	0	0	0	0	0	0
KO:K02054	putative spermidine/putrescine transport system permease protein	0	1	0	0	0	0	0	0	0
KO:K02056	simple sugar transport system ATP-binding protein [EC:3.6.3.17]	0	1	0	0	0	1	0	0	0
KO:K02057	simple sugar transport system permease protein	0	2	0	0	0	2	0	0	0
KO:K02058	simple sugar transport system substrate-binding protein	0	1	0	0	0	1	0	0	0
KO:K02068	putative ABC transport system ATP-binding protein	0	0	0	0	1	0	0	0	0
KO:K02074	zinc/manganese transport system ATP-binding protein	0	1	1	1	1	1	0	0	1
KO:K02075	zinc/manganese transport system permease protein	0	1	1	1	1	1	0	0	1
KO:K02077	zinc/manganese transport system substrate-binding protein	0	1	1	2	1	1	0	0	1
KO:K02117	V/A-type H+-transporting ATPase subunit A [EC:3.6.3.14]	0	0	0	0	1	0	0	0	0
KO:K02118	V/A-type H+-transporting ATPase subunit B	0	0	0	0	1	0	0	0	0
KO:K02120	V/A-type H+-transporting ATPase subunit D	0	0	0	0	1	0	0	0	0
KO:K02121	V/A-type H+-transporting ATPase subunit E	0	0	0	0	1	0	0	0	0
KO:K02123	V/A-type H+-transporting ATPase subunit I	0	0	0	0	1	0	0	0	0
KO:K02124	V/A-type H+-transporting ATPase subunit K	0	0	0	0	1	0	0	0	0
KO:K02168	choline/glycine/proline betaine transport protein	0	1	0	0	0	0	0	0	0
KO:K02217	ferritin [EC:1.16.3.2]	0	0	0	1	0	0	0	0	1
KO:K02334	DNA polymerase bacteriophage-type [EC:2.7.7.7]	0	1	1	0	0	3	1	0	0
KO:K02346	DNA polymerase IV [EC:2.7.7.7]	0	2	0	0	0	1	0	0	0
KO:K02479	two-component system, NarL family, response regulator	0	1	0	0	0	0	0	0	0
KO:K02480	two-component system, NarL family, sensor kinase [EC:2.7.13.3]	0	1	1	0	0	0	1	1	0
KO:K02485	two-component system, response regulator	0	0	0	1	0	0	0	1	0
KO:K02488	two-component system, cell cycle response regulator [EC:2.7.7.65]	0	0	0	0	0	1	0	0	0
KO:K02510	4-hydroxy-2-oxoheptanedioate aldolase [EC:4.1.2.52]	0	0	0	1	0	0	0	0	1
KO:K02529	LacI family transcriptional regulator	0	1	0	0	0	0	0	1	0
KO:K02585	nitrogen fixation protein NifB	0	1	0	0	2	1	0	0	1
KO:K02586	nitrogenase molybdenum-iron protein alpha chain [EC:1.18.6.1]	0	1	0	0	1	1	0	0	1
KO:K02587	nitrogenase molybdenum-cofactor synthesis protein NifE	0	1	0	0	1	1	0	0	1
KO:K02588	nitrogenase iron protein NifH [EC:1.18.6.1]	0	1	0	0	1	1	0	0	1
KO:K02590	nitrogen regulatory protein PII 2	0	0	0	0	1	0	0	0	0
KO:K02591	nitrogenase molybdenum-iron protein beta chain [EC:1.18.6.1]	0	1	0	0	1	1	0	0	1
KO:K02592	nitrogenase molybdenum-iron protein NifN	0	2	0	0	1	1	0	0	1
KO:K02593	nitrogen fixation protein NifT	0	1	0	0	0	1	0	0	1
KO:K02594	homocitrate synthase NifV [EC:2.3.3.14]	0	1	1	1	1	1	1	0	2
KO:K02595	nitrogenase-stabilizing/protective protein	0	1	0	0	0	1	0	0	1
KO:K02596	nitrogen fixation protein NifX	0	1	0	0	0	1	0	0	1
KO:K02597	nitrogen fixation protein NifZ	0	1	0	0	0	1	0	0	1
KO:K02642	cytochrome b6-f complex subunit 6	0	0	0	0	1	0	1	0	1
KO:K02647	carbohydrate diacid regulator	0	0	0	0	1	0	0	0	0
KO:K02664	type IV pilus assembly protein PilO	0	1	1	1	0	0	1	1	1
KO:K02700	photosystem I subunit XII	0	0	1	1	1	1	1	1	1
KO:K02702	photosystem I 4.8kDa protein	0	0	0	0	1	0	0	0	0
KO:K02706	photosystem II P680 reaction center D2 protein	0	2	1	2	0	1	2	2	4
KO:K02824	uracil permease	0	1	0	0	0	1	0	0	0
KO:K03130	transcription initiation factor TFIID subunit 5	0	0	0	1	0	0	0	0	0
KO:K03205	type IV secretion system protein VirD4	0	3	1	1	0	4	1	1	0
KO:K03208	colanic acid biosynthesis glycosyl transferase WcaI	0	0	0	0	1	0	1	1	0
KO:K03272	D-beta-D-heptose 7-phosphate kinase / D-beta-D-heptose 1-phosphate adenosyltransferase [EC:2.7.1.167 2.7.7.70]	0	0	0	0	1	0	0	0	0
KO:K03273	D-glycero-D-manno-heptose 1,7-bisphosphate phosphatase [EC:3.1.3.82 3.1.3.83]	0	0	0	0	1	0	0	0	0
KO:K03287	outer membrane factor, OMF family	0	1	0	0	0	0	0	0	0
KO:K03294	basic amino acid/polyamine antiporter, APA family	0	0	0	1	1	0	0	0	0
KO:K03297	small multidrug resistance pump	0	0	1	0	0	0	0	0	0
KO:K03303	lactate permease	0	1	1	0	0	1	1	0	0
KO:K03307	solute:Na+ symporter, SSS family	0	1	0	1	1	0	0	0	1
KO:K03308	neurotransmitter:Na+ symporter, NSS family	0	0	0	1	1	0	0	0	0
KO:K03310	alanine or glycine:cation symporter, AGCS family	0	3	1	1	1	2	0	0	1
KO:K03317	concentrative nucleoside transporter, CNT family	0	1	0	1	0	1	0	0	1
KO:K03319	divalent anion:Na+ symporter, DASS family	0	1	1	1	0	1	0	0	0
KO:K03333	cholesterol oxidase [EC:1.1.3.6]	0	0	0	0	0	0	0	0	1
KO:K03342	para-aminobenzoate synthetase / 4-amino-4-deoxychorismate lyase [EC:2.6.1.85 4.1.3.38]	0	0	0	0	0	0	0	0	1
KO:K03388	heterodisulfide reductase subunit A [EC:1.8.98.1]	0	1	0	0	0	0	0	0	0
KO:K03389	heterodisulfide reductase subunit B [EC:1.8.98.1]	0	2	0	0	0	0	0	0	0
KO:K03390	heterodisulfide reductase subunit C [EC:1.8.98.1]	0	2	0	0	0	0	0	0	0
KO:K03413	two-component system, chemotaxis family, response regulator CheY	0	0	0	0	1	1	0	0	0
KO:K03417	methylisocitrate lyase [EC:4.1.3.30]	0	0	0	0	0	0	1	1	0
KO:K03427	type I restriction enzyme M protein [EC:2.1.1.72]	0	4	1	1	0	1	0	0	0
KO:K03429	processive 1,2-diacylglycerol beta-glucosyltransferase [EC:2.4.1.315]	0	0	0	0	1	0	0	1	0
KO:K03446	MFS transporter, DHA2 family, multidrug resistance protein	0	2	0	0	0	0	0	1	0
KO:K03453	bile acid:Na+ symporter, BASS family	0	0	0	0	0	1	0	0	1
KO:K03464	muconolactone D-isomerase [EC:5.3.3.4]	0	1	0	0	0	0	0	0	1
KO:K03465	thymidylate synthase (FAD) [EC:2.1.1.148]	0	1	1	1	1	1	3	1	1
KO:K03466	DNA segregation ATPase FtsK/SpoIIIE, S-DNA-T family	0	0	0	0	1	0	0	0	0
KO:K03502	DNA polymerase V	0	1	0	0	0	0	0	0	0
KO:K03503	DNA polymerase V [EC:3.4.21.-]	0	1	0	0	0	0	0	0	0
KO:K03543	membrane fusion protein, multidrug efflux system	0	1	0	0	0	0	0	0	0
KO:K03556	LuxR family transcriptional regulator, maltose regulon positive regulatory protein	0	0	0	1	1	1	0	0	0
KO:K03566	LysR family transcriptional regulator, glycine cleavage system transcriptional activator	0	1	0	0	1	0	0	0	0
KO:K03575	A/G-specific adenine glycosylase [EC:3.2.2.-]	0	1	0	1	1	1	1	0	0
KO:K03581	exodeoxyribonuclease V alpha subunit [EC:3.1.11.5]	0	6	0	1	2	2	0	0	0
KO:K03594	bacterioferritin [EC:1.16.3.1]	0	1	0	0	1	0	1	1	0
KO:K03689	cytochrome b6-f complex subunit 8	0	0	1	1	1	1	1	0	1
KO:K03699	putative hemolysin	0	0	0	0	1	0	1	1	0
KO:K03707	thiaminase (transcriptional activator TenA) [EC:3.5.99.2]	0	1	0	1	1	1	1	0	0
KO:K03710	GntR family transcriptional regulator	0	2	1	0	0	1	0	0	0
KO:K03715	1,2-diacylglycerol 3-beta-galactosyltransferase [EC:2.4.1.46]	0	0	0	0	1	0	0	0	0
KO:K03716	spore photoproduct lyase [EC:4.1.99.14]	0	1	1	0	0	1	1	1	0
KO:K03718	Lrp/AsnC family transcriptional regulator, regulator for asnA, asnC and gidA	0	2	0	1	0	0	0	0	0
KO:K03719	Lrp/AsnC family transcriptional regulator, leucine-responsive regulatory protein	0	0	0	0	1	0	0	0	0
KO:K03724	ATP-dependent helicase Lhr and Lhr-like helicase [EC:3.6.4.-]	0	0	0	0	0	0	0	1	0
KO:K03734	thiamine biosynthesis lipoprotein	0	0	1	0	0	0	0	0	0
KO:K03737	pyruvate-ferredoxin/flavodoxin oxidoreductase [EC:1.2.7.1 1.2.7.-]	0	0	0	1	1	1	0	1	1
KO:K03762	MFS transporter, MHS family, proline/betaine transporter	0	0	0	0	0	0	0	0	1
KO:K03781	catalase [EC:1.11.1.6]	0	1	1	1	0	1	0	0	1
KO:K03790	ribosomal-protein-alanine N-acetyltransferase [EC:2.3.1.128]	0	2	3	5	2	2	2	1	1
KO:K03791	putative chitinase	0	0	0	0	0	0	0	0	1
KO:K03799	heat shock protein HtpX [EC:3.4.24.-]	0	1	1	1	0	1	1	1	2
KO:K03809	NAD(P)H dehydrogenase (quinone) [EC:1.6.5.2]	0	1	0	1	1	0	0	0	0
KO:K03810	virulence factor	0	1	0	0	0	0	0	0	0
KO:K03817	ribosomal-protein-serine acetyltransferase [EC:2.3.1.-]	0	1	0	0	0	0	0	0	0
KO:K03821	polyhydroxyalkanoate synthase [EC:2.3.1.-]	0	0	0	0	2	0	0	0	0
KO:K03824	putative acetyltransferase [EC:2.3.1.-]	0	1	1	1	1	0	1	2	1
KO:K03826	putative acetyltransferase [EC:2.3.1.-]	0	0	0	2	0	0	0	0	0
KO:K03829	putative acetyltransferase [EC:2.3.1.-]	0	0	0	1	0	0	0	0	0
KO:K03830	putative acetyltransferase [EC:2.3.1.-]	0	1	0	0	1	1	1	1	0
KO:K03839	flavodoxin I	0	2	3	1	1	1	0	1	2
KO:K03862	vanillate O-demethylase monooxygenase subunit [EC:1.14.13.82]	0	1	0	0	0	0	0	0	0
KO:K03923	modulator of drug activity B	0	0	0	0	0	0	0	0	1
KO:K03975	membrane-associated protein	0	0	0	0	0	0	0	1	0
KO:K04034	anaerobic magnesium-protoporphyrin IX monomethyl ester cyclase [EC:4.-.-.-]	0	2	0	0	1	0	0	0	0
KO:K04063	osmotically inducible protein OsmC	0	1	0	0	1	0	1	0	0
KO:K04068	anaerobic ribonucleoside-triphosphate reductase activating protein [EC:1.97.1.4]	0	2	0	0	0	1	0	1	1
KO:K04069	pyruvate formate lyase activating enzyme [EC:1.97.1.4]	0	1	0	0	0	1	1	0	1
KO:K04072	acetaldehyde dehydrogenase / alcohol dehydrogenase [EC:1.2.1.10 1.1.1.1]	0	1	0	0	1	1	1	0	1
KO:K04103	indolepyruvate decarboxylase [EC:4.1.1.74]	0	1	1	0	1	0	0	0	0
KO:K04334	major curlin subunit	0	0	0	1	0	0	0	0	0
KO:K04488	nitrogen fixation protein NifU and related proteins	0	1	0	1	0	1	0	0	0
KO:K04517	prephenate dehydrogenase [EC:1.3.1.12]	0	1	1	0	0	0	1	1	0
KO:K04561	nitric oxide reductase subunit B [EC:1.7.2.5]	0	0	0	0	1	1	0	0	0
KO:K04565	superoxide dismutase, Cu-Zn family [EC:1.15.1.1]	0	0	0	0	0	0	1	1	1
KO:K04641	bacteriorhodopsin	0	1	0	0	0	0	0	0	0
KO:K04643	sensory rhodopsin	0	1	0	0	0	0	0	0	0
KO:K04653	hydrogenase expression/formation protein HypC	0	1	0	1	1	1	0	1	1
KO:K04654	hydrogenase expression/formation protein HypD	0	1	0	1	1	1	0	1	1
KO:K04655	hydrogenase expression/formation protein HypE	0	1	0	1	1	1	0	1	1
KO:K04656	hydrogenase maturation protein HypF	0	1	0	1	1	1	0	1	1
KO:K04749	anti-sigma B factor antagonist	0	1	0	1	1	2	0	0	0
KO:K04750	PhnB protein	0	0	0	0	0	0	0	0	1
KO:K04767	acetoin utilization protein AcuB	0	0	0	2	0	0	0	0	0
KO:K04771	serine protease Do [EC:3.4.21.107]	0	1	0	0	0	1	1	0	0
KO:K04781	salicylate synthetase [EC:5.4.4.2 4.2.99.21]	0	1	0	0	1	1	0	0	0
KO:K04782	isochorismate pyruvate lyase [EC:4.2.99.21]	0	1	0	0	0	0	1	1	0
KO:K05341	amylosucrase [EC:2.4.1.4]	0	1	2	0	0	1	0	0	0
KO:K05343	maltose alpha-D-glucosyltransferase/ alpha-amylase [EC:5.4.99.16 3.2.1.1]	0	1	1	0	1	1	0	0	0
KO:K05366	penicillin-binding protein 1A [EC:2.4.1.- 3.4.-.-]	0	0	0	0	1	0	1	1	0
KO:K05370	phycoerythrobilin:ferredoxin oxidoreductase [EC:1.3.7.3]	0	1	1	1	0	1	1	1	1
KO:K05375	MbtH protein	0	0	0	0	2	1	0	0	0
KO:K05499	LacI family transcriptional regulator, repressor for deo operon, udp, cdd, tsx, nupC, and nupG	0	1	0	0	0	0	0	1	0
KO:K05520	protease I [EC:3.2.-.-]	0	1	2	1	3	2	2	2	0
KO:K05522	endonuclease VIII [EC:3.2.2.- 4.2.99.18]	0	1	0	0	0	1	0	0	0
KO:K05555	cyclase [EC:4.-.-.-]	0	0	0	0	0	0	0	0	1
KO:K05586	bidirectional [NiFe] hydrogenase diaphorase subunit [EC:1.6.5.3]	0	1	0	1	1	1	0	1	1
KO:K05587	bidirectional [NiFe] hydrogenase diaphorase subunit [EC:1.6.5.3]	0	1	0	1	1	1	0	1	1
KO:K05595	multiple antibiotic resistance protein	0	1	0	0	0	1	0	0	0
KO:K05601	hydroxylamine reductase [EC:1.7.99.1]	0	2	0	1	0	1	0	1	1
KO:K05606	methylmalonyl-CoA/ethylmalonyl-CoA epimerase [EC:5.1.99.1]	0	0	0	2	1	1	0	0	0
KO:K05612	solute carrier family 1 (neuronal/epithelial high affinity glutamate transporter), member 1	0	1	0	0	0	0	0	0	0
KO:K05786	chloramphenicol-sensitive protein RarD	0	0	1	0	0	0	0	0	0
KO:K05797	4-cresol dehydrogenase (hydroxylating) [EC:1.17.99.1]	0	0	0	0	0	0	0	1	0
KO:K05846	osmoprotectant transport system permease protein	0	1	0	0	1	0	0	0	0
KO:K05847	osmoprotectant transport system ATP-binding protein	0	1	0	0	1	0	0	0	0
KO:K05878	dihydroxyacetone kinase, N-terminal domain [EC:2.7.1.-]	0	0	0	1	1	0	0	0	0
KO:K05879	dihydroxyacetone kinase, C-terminal domain [EC:2.7.1.-]	0	0	0	1	1	0	0	0	0
KO:K05886	serine 3-dehydrogenase (NADP+) [EC:1.1.1.276]	0	1	0	1	0	1	0	0	0
KO:K06044	(1->4)-alpha-D-glucan 1-alpha-D-glucosylmutase [EC:5.4.99.15]	0	1	1	0	1	0	1	1	0
KO:K06048	carboxylate-amine ligase [EC:6.3.-.-]	0	2	0	0	2	2	1	1	0
KO:K06136	pyrroloquinoline quinone biosynthesis protein B	0	0	1	1	0	0	0	0	0
KO:K06137	pyrroloquinoline-quinone synthase [EC:1.3.3.11]	0	0	1	1	0	1	0	0	0
KO:K06138	pyrroloquinoline quinone biosynthesis protein D	0	0	1	1	0	1	0	0	0
KO:K06139	pyrroloquinoline quinone biosynthesis protein E	0	0	1	1	0	1	0	0	0
KO:K06160	putative ATP-binding cassette transporter	0	0	2	1	2	1	1	0	1
KO:K06197	cation transport regulator	0	1	0	0	0	1	0	1	0
KO:K06199	CrcB protein	0	1	1	0	0	0	0	0	2
KO:K06205	MioC protein	0	0	0	0	2	0	0	0	0
KO:K06218	mRNA interferase RelE/StbE	0	0	2	6	5	5	6	4	4
KO:K06373	spore maturation protein A	0	0	0	0	0	0	0	0	1
KO:K06374	spore maturation protein B	0	0	0	0	0	0	0	0	1
KO:K06445	acyl-CoA dehydrogenase [EC:1.3.99.-]	0	1	0	1	0	1	0	0	1
KO:K06867	uncharacterized protein	0	1	0	0	0	0	0	0	1
KO:K06871	uncharacterized protein	0	0	0	0	1	0	0	1	2
KO:K06877	DEAD/DEAH box helicase domain-containing protein	0	0	0	1	0	3	0	1	0
KO:K06884	uncharacterized protein	0	0	0	0	1	0	0	0	0
KO:K06885	uncharacterized protein	0	0	0	1	0	0	0	0	0
KO:K06893	uncharacterized protein	0	0	3	1	1	1	1	0	0
KO:K06903	uncharacterized protein	0	0	0	1	0	1	0	0	0
KO:K06905	uncharacterized protein	0	0	0	1	0	0	0	0	0
KO:K06907	uncharacterized protein	0	0	0	4	0	1	0	0	0
KO:K06910	uncharacterized protein	0	1	1	0	1	0	0	0	0
KO:K06919	putative DNA primase/helicase	0	7	1	2	0	0	3	0	1
KO:K06922	uncharacterized protein	0	0	0	1	0	0	1	0	0
KO:K06923	uncharacterized protein	0	0	0	0	1	0	1	1	1
KO:K06926	uncharacterized protein	0	0	0	0	0	0	0	1	0
KO:K06945	uncharacterized protein	0	1	0	0	0	0	1	0	0
KO:K06976	uncharacterized protein	0	0	1	1	0	1	0	0	0
KO:K06988	uncharacterized protein	0	0	2	1	2	1	0	0	0
KO:K06995	uncharacterized protein	0	0	0	1	0	1	1	1	1
KO:K06996	uncharacterized protein	0	1	0	1	0	0	0	0	0
KO:K07001	NTE family protein	0	0	0	1	0	0	0	0	0
KO:K07004	uncharacterized protein	0	1	0	0	0	1	2	0	0
KO:K07005	uncharacterized protein	0	0	0	1	2	2	0	0	1
KO:K07012	CRISPR-associated endonuclease/helicase Cas3 [EC:3.1.-.- 3.6.4.-]	0	0	0	1	0	0	2	1	1
KO:K07013	uncharacterized protein	0	0	2	0	2	0	2	2	2
KO:K07016	CRISPR-associated protein Csm1	0	0	0	0	0	0	0	0	1
KO:K07019	uncharacterized protein	0	0	1	0	1	1	1	1	0
KO:K07043	uncharacterized protein	0	1	1	0	0	0	0	0	0
KO:K07047	uncharacterized protein	0	1	0	1	1	1	0	0	0
KO:K07051	uncharacterized protein	0	1	1	1	0	1	0	0	0
KO:K07054	uncharacterized protein	0	0	0	0	0	0	0	1	0
KO:K07061	CRISPR-associated protein Cmr1	0	0	0	0	1	0	0	0	0
KO:K07062	uncharacterized protein	0	3	3	3	1	3	1	1	7
KO:K07063	uncharacterized protein	0	1	0	0	0	0	0	0	0
KO:K07064	uncharacterized protein	0	0	0	0	0	0	0	0	1
KO:K07065	uncharacterized protein	0	1	2	1	1	0	2	0	1
KO:K07066	uncharacterized protein	0	0	0	0	0	0	1	1	1
KO:K07075	uncharacterized protein	0	4	4	8	5	4	7	1	17
KO:K07080	uncharacterized protein	0	0	0	1	0	0	0	1	0
KO:K07089	uncharacterized protein	0	4	1	1	1	0	1	1	1
KO:K07100	putative phosphoribosyl transferase	0	2	0	1	3	3	0	0	1
KO:K07116	acyl-homoserine-lactone acylase [EC:3.5.1.97]	0	0	1	0	0	1	1	1	1
KO:K07119	uncharacterized protein	0	0	1	2	0	0	0	0	1
KO:K07120	uncharacterized protein	0	1	0	0	1	0	0	0	1
KO:K07123	uncharacterized protein	0	1	0	1	0	1	0	0	1
KO:K07124	uncharacterized protein	0	1	1	1	0	1	1	1	1
KO:K07131	uncharacterized protein	0	1	0	0	0	0	1	0	0
KO:K07132	uncharacterized protein	0	1	0	0	0	1	1	0	2
KO:K07136	uncharacterized protein	0	1	0	0	0	0	1	0	0
KO:K07137	uncharacterized protein	0	0	0	0	0	0	0	0	1
KO:K07141	molybdenum cofactor cytidylyltransferase [EC:2.7.7.76]	0	2	0	1	0	2	0	0	0
KO:K07150	uncharacterized protein	0	1	1	1	1	1	1	1	1
KO:K07172	antitoxin MazE	0	3	4	2	0	0	2	1	3
KO:K07190	phosphorylase kinase alpha/beta subunit	0	1	0	0	0	0	0	0	1
KO:K07217	Mn-containing catalase	0	2	1	0	0	1	1	1	0
KO:K07220	uncharacterized protein	0	0	0	0	0	0	0	0	1
KO:K07222	putative flavoprotein involved in K+ transport	0	1	0	1	0	1	0	0	1
KO:K07231	putative iron-regulated protein	0	0	0	0	0	0	0	0	1
KO:K07232	cation transport protein ChaC	0	1	0	0	0	1	1	1	0
KO:K07233	copper resistance protein B	0	2	0	0	0	0	1	0	0
KO:K07235	tRNA 2-thiouridine synthesizing protein D [EC:2.8.1.-]	0	0	0	0	1	0	0	0	1
KO:K07238	zinc transporter, ZIP family	0	1	0	1	1	1	1	2	0
KO:K07240	chromate transporter	0	1	1	0	0	1	2	3	1
KO:K07267	porin	0	0	1	1	1	0	0	0	1
KO:K07275	outer membrane protein	0	0	0	0	0	0	0	0	1
KO:K07316	adenine-specific DNA-methyltransferase [EC:2.1.1.72]	0	0	0	1	0	1	0	0	0
KO:K07317	adenine-specific DNA-methyltransferase [EC:2.1.1.72]	0	0	0	0	0	1	0	0	0
KO:K07319	adenine-specific DNA-methyltransferase [EC:2.1.1.72]	0	0	0	0	0	0	1	1	0
KO:K07334	proteic killer suppression protein	0	2	1	1	2	2	3	2	1
KO:K07339	mRNA interferase HicA [EC:3.1.-.-]	0	0	1	0	0	1	0	0	0
KO:K07346	fimbrial chaperone protein	0	0	0	1	0	0	0	0	0
KO:K07347	outer membrane usher protein	0	0	0	1	0	0	0	0	0
KO:K07357	type 1 fimbriae regulatory protein FimB	0	2	3	3	0	6	1	1	0
KO:K07358	type 1 fimbriae regulatory protein FimE	0	2	3	3	0	6	1	1	0
KO:K07402	xanthine dehydrogenase accessory factor	0	1	0	0	0	1	0	0	0
KO:K07443	methylated-DNA-protein-cysteine methyltransferase related protein	0	0	1	1	0	1	0	0	1
KO:K07445	putative DNA methylase	0	0	0	1	0	0	0	0	0
KO:K07448	restriction system protein	0	2	0	1	0	1	0	1	1
KO:K07454	putative restriction endonuclease	0	0	0	0	0	1	0	0	0
KO:K07464	CRISPR-associated exonuclease Cas4 [EC:3.1.12.1]	0	0	0	1	0	0	1	1	1
KO:K07473	DNA-damage-inducible protein J	0	0	0	0	0	0	0	0	1
KO:K07478	putative ATPase	0	0	0	0	0	0	2	1	1
KO:K07485	transposase	0	0	0	1	0	0	0	0	1
KO:K07487	transposase	0	2	1	3	0	2	0	0	0
KO:K07491	putative transposase	0	4	4	27	9	3	17	2	6
KO:K07492	putative transposase	0	1	0	1	1	0	0	1	1
KO:K07493	putative transposase	0	0	0	0	0	0	0	0	2
KO:K07495	putative transposase	0	0	0	1	0	0	0	0	4
KO:K07497	putative transposase	0	3	0	0	0	2	1	0	2
KO:K07498	putative transposase	0	2	0	0	0	0	0	0	2
KO:K07499	putative transposase	0	0	1	1	0	0	0	0	0
KO:K07504	predicted type IV restriction endonuclease	0	0	0	0	0	0	0	0	1
KO:K07506	AraC family transcriptional regulator	0	5	4	5	5	9	3	3	1
KO:K07507	putative Mg2+ transporter-C (MgtC) family protein	0	2	3	2	2	3	2	2	0
KO:K07516	3-hydroxyacyl-CoA dehydrogenase [EC:1.1.1.35]	0	1	0	1	0	1	0	0	1
KO:K07518	hydroxybutyrate-dimer hydrolase [EC:3.1.1.22]	0	0	0	0	1	0	0	0	0
KO:K07559	putative RNA 2'-phosphotransferase [EC:2.7.1.-]	0	0	0	0	0	0	1	1	0
KO:K07560	D-tyrosyl-tRNA(Tyr) deacylase [EC:3.1.-.-]	0	1	0	1	1	1	1	1	1
KO:K07646	two-component system, OmpR family, sensor histidine kinase KdpD [EC:2.7.13.3]	0	0	1	0	0	0	1	1	0
KO:K07658	two-component system, OmpR family, alkaline phosphatase synthesis response regulator PhoP	0	1	0	2	0	0	1	0	0
KO:K07665	two-component system, OmpR family, copper resistance phosphate regulon response regulator CusR	0	0	0	0	0	0	1	0	0
KO:K07726	putative transcriptional regulator	0	0	0	0	1	0	2	0	1
KO:K07729	putative transcriptional regulator	0	0	1	0	0	1	0	0	0
KO:K07746	antitoxin ParD1/3/4	0	1	1	1	0	1	0	0	2
KO:K08139	MFS transporter, SP family, sugar:H+ symporter	0	0	0	0	1	0	1	1	0
KO:K08153	MFS transporter, DHA1 family, multidrug resistance protein	0	1	0	0	0	0	0	0	0
KO:K08218	MFS transporter, PAT family, beta-lactamase induction signal transducer AmpG	0	0	1	0	0	0	0	1	0
KO:K08247	methionine S-methyltransferase [EC:2.1.1.12]	0	0	0	0	0	0	0	0	1
KO:K08302	tagatose 1,6-diphosphate aldolase GatY/KbaY [EC:4.1.2.40]	0	1	0	0	0	0	0	0	0
KO:K08679	UDP-glucuronate 4-epimerase [EC:5.1.3.6]	0	0	2	1	0	1	1	1	3
KO:K08715	inward rectifier potassium channel	0	2	0	1	1	1	1	1	2
KO:K08904	photosystem II Psb28-2 protein	0	0	0	1	1	1	0	0	0
KO:K08964	methylthioribulose-1-phosphate dehydratase [EC:4.2.1.109]	0	0	0	0	1	0	1	1	0
KO:K08965	2,3-diketo-5-methylthiopentyl-1-phosphate enolase [EC:5.3.2.5]	0	0	0	0	1	0	1	1	0
KO:K08967	1,2-dihydroxy-3-keto-5-methylthiopentene dioxygenase [EC:1.13.11.53 1.13.11.54]	0	0	0	0	1	0	1	1	0
KO:K08978	bacterial/archaeal transporter family protein	0	0	3	1	0	0	0	1	0
KO:K09000	CRISPR-associated protein Cmr4	0	0	0	0	1	0	1	0	1
KO:K09002	CRISPR-associated protein Csm3	0	0	0	0	0	0	0	0	1
KO:K09017	TetR/AcrR family transcriptional regulator	0	1	0	0	1	1	0	0	0
KO:K09022	2-iminobutanoate/2-iminopropanoate deaminase [EC:3.5.99.10]	0	2	0	0	1	1	2	0	2
KO:K09116	uncharacterized protein	0	0	0	0	0	1	0	0	0
KO:K09120	uncharacterized protein	0	1	1	1	0	1	0	0	0
KO:K09122	uncharacterized protein	0	0	0	0	1	0	1	1	0
KO:K09127	CRISPR-associated protein Cmr3	0	0	0	0	1	0	1	0	1
KO:K09129	uncharacterized protein	0	1	0	1	1	1	0	0	0
KO:K09131	uncharacterized protein	0	0	0	1	1	1	1	1	1
KO:K09134	uncharacterized protein	0	1	1	2	2	0	2	2	1
KO:K09136	ribosomal protein S12 methylthiotransferase accessory factor	0	1	0	2	0	1	0	0	2
KO:K09137	uncharacterized protein	0	1	0	0	0	0	0	0	0
KO:K09138	uncharacterized protein	0	0	0	0	0	0	0	0	1
KO:K09159	antitoxin CptB	0	0	0	0	1	0	0	0	0
KO:K09181	acetyltransferase	0	1	0	0	1	1	1	1	1
KO:K09516	all-trans-retinol 13,14-reductase [EC:1.3.99.23]	0	0	0	0	0	1	0	0	1
KO:K09667	protein O-GlcNAc transferase [EC:2.4.1.255]	0	0	0	0	0	0	0	0	1
KO:K09691	lipopolysaccharide transport system ATP-binding protein	0	2	0	3	2	0	3	2	2
KO:K09700	uncharacterized protein	0	0	0	0	0	0	1	1	0
KO:K09702	uncharacterized protein	0	0	1	0	0	0	0	0	0
KO:K09705	uncharacterized protein	0	0	1	0	1	1	0	0	0
KO:K09760	DNA recombination protein RmuC	0	1	0	0	0	0	0	1	0
KO:K09771	small multidrug resistance family-3 protein	0	1	0	0	0	0	1	1	0
KO:K09785	uncharacterized protein	0	1	0	0	0	0	0	0	0
KO:K09797	uncharacterized protein	0	0	0	0	0	1	1	1	0
KO:K09807	uncharacterized protein	0	2	1	1	1	1	1	1	2
KO:K09836	beta-carotene ketolase (CrtW type)	0	1	1	0	2	1	0	0	0
KO:K09922	uncharacterized protein	0	1	0	0	0	0	0	0	0
KO:K09933	MtfA peptidase	0	0	0	0	1	0	0	0	0
KO:K09935	uncharacterized protein	0	1	0	0	0	1	2	1	0
KO:K09936	bacterial/archaeal transporter family-2 protein	0	1	1	0	1	0	0	0	0
KO:K09950	uncharacterized protein	0	0	0	0	0	0	0	0	1
KO:K09951	CRISPR-associated protein Cas2	0	0	0	1	1	1	3	1	1
KO:K09959	uncharacterized protein	0	0	0	1	0	0	0	0	0
KO:K09964	uncharacterized protein	0	0	1	0	0	1	0	0	0
KO:K09968	uncharacterized protein	0	1	0	0	0	0	0	0	0
KO:K09970	general L-amino acid transport system permease protein	0	1	1	1	1	1	1	1	1
KO:K09971	general L-amino acid transport system permease protein	0	1	1	1	1	1	1	1	1
KO:K09972	general L-amino acid transport system ATP-binding protein [EC:3.6.3.-]	0	2	1	1	1	1	1	1	1
KO:K10027	phytoene desaturase [EC:1.3.99.26 1.3.99.28 1.3.99.29 1.3.99.31]	0	0	1	0	1	0	0	0	0
KO:K10111	multiple sugar transport system ATP-binding protein [EC:3.6.3.-]	0	1	0	1	0	1	0	0	0
KO:K10227	sorbitol/mannitol transport system substrate-binding protein	0	1	0	1	0	1	0	0	0
KO:K10228	sorbitol/mannitol transport system permease protein	0	1	0	1	0	1	0	0	0
KO:K10229	sorbitol/mannitol transport system permease protein	0	1	0	1	0	1	0	0	0
KO:K10231	kojibiose phosphorylase [EC:2.4.1.230]	0	0	0	0	1	0	0	0	0
KO:K10253	DOPA 4,5-dioxygenase [EC:1.14.99.-]	0	3	0	1	1	0	2	2	1
KO:K10536	agmatine deiminase [EC:3.5.3.12]	0	0	0	0	0	0	0	0	1
KO:K10775	phenylalanine ammonia-lyase [EC:4.3.1.24]	0	0	0	0	0	0	1	1	0
KO:K10778	AraC family transcriptional regulator, regulatory protein of adaptative response / methylated-DNA-[protein]-cysteine methyltransferase [EC:2.1.1.63]	0	1	0	1	1	0	0	0	0
KO:K10804	acyl-CoA thioesterase I [EC:3.1.2.- 3.1.1.5]	0	0	0	0	0	0	1	0	1
KO:K10974	cytosine permease	0	1	0	0	0	0	0	0	0
KO:K11080	mannopine transport system ATP-binding protein	0	1	0	0	0	0	0	0	0
KO:K11159	carotenoid cleavage dioxygenase	0	1	0	0	1	0	0	0	0
KO:K11177	xanthine dehydrogenase YagR molybdenum-binding subunit [EC:1.17.1.4]	0	1	0	1	0	1	0	0	0
KO:K11178	xanthine dehydrogenase YagS FAD-binding subunit [EC:1.17.1.4]	0	1	0	1	0	1	0	0	0
KO:K11183	phosphocarrier protein FPr	0	0	0	1	1	0	0	0	0
KO:K11209	GSH-dependent disulfide-bond oxidoreductase [EC:1.8.4.-]	0	1	1	1	2	1	1	1	2
KO:K11326	cation efflux system protein involved in nickel and cobalt tolerance	0	0	1	0	1	0	1	0	0
KO:K11327	membrane fusion protein, cation efflux system	0	0	0	0	0	0	2	0	0
KO:K11328	two-component system, OmpR family, Ni(II)-sensor and/or redox sensor kinase NrsS [EC:2.7.13.3]	0	0	0	0	0	0	1	0	0
KO:K11330	two-component system, OmpR family, Ni(II)-responsive and/or redox-responsive regulator NrsR	0	0	0	0	0	0	1	0	0
KO:K11354	two-component system, chemotaxis family, sensor kinase Cph1 [EC:2.7.13.3]	0	0	0	1	0	0	0	0	1
KO:K11355	two-component system, chemotaxis family, response regulator Rcp1	0	1	0	1	0	0	1	1	1
KO:K11381	2-oxoisovalerate dehydrogenase E1 component [EC:1.2.4.4]	0	0	0	0	1	0	1	0	1
KO:K11434	type I protein arginine methyltransferase [EC:2.1.1.319]	0	0	0	0	0	0	1	0	0
KO:K11437	type I protein arginine methyltransferase [EC:2.1.1.319]	0	0	0	0	0	0	1	0	0
KO:K11443	two-component system, cell cycle response regulator DivK	0	0	0	0	0	1	0	0	0
KO:K11527	two-component system, sensor histidine kinase and response regulator [EC:2.7.13.3]	0	1	1	0	1	0	0	0	0
KO:K11530	autoinducer 2-degrading protein	0	0	0	0	0	0	1	0	0
KO:K11601	manganese transport system substrate-binding protein	0	2	1	1	0	1	0	0	1
KO:K11602	manganese transport system permease protein	0	2	1	1	0	1	0	0	1
KO:K11603	manganese transport system ATP-binding protein	0	2	1	1	0	1	0	0	1
KO:K11645	fructose-bisphosphate aldolase, class I [EC:4.1.2.13]	0	1	1	1	1	1	1	1	0
KO:K11748	glutathione-regulated potassium-efflux system ancillary protein KefG	0	0	0	0	1	0	0	0	0
KO:K11928	sodium/proline symporter	0	2	1	2	0	2	0	0	0
KO:K11939	inner membrane transporter RhtA	0	1	0	0	0	1	0	0	0
KO:K11950	bicarbonate transport system substrate-binding protein	0	1	1	1	1	0	2	1	0
KO:K11951	bicarbonate transport system permease protein	0	1	1	0	1	0	1	1	0
KO:K11952	bicarbonate transport system ATP-binding protein [EC:3.6.3.-]	0	1	1	0	1	0	1	1	0
KO:K11953	bicarbonate transport system ATP-binding protein [EC:3.6.3.-]	0	1	2	0	2	0	2	2	0
KO:K12262	cytochrome b561	0	0	0	0	0	2	0	0	0
KO:K12600	superkiller protein 3	0	0	0	1	0	0	1	0	1
KO:K12684	serine protease autotransporter [EC:3.4.21.-]	0	1	0	0	0	0	0	0	0
KO:K12686	outer membrane lipase/esterase	0	0	0	1	0	0	0	0	0
KO:K12714	clorobiocin biosynthesis protein Clo-hal	0	0	0	0	0	1	0	0	0
KO:K12957	uncharacterized zinc-type alcohol dehydrogenase-like protein [EC:1.-.-.-]	0	1	0	2	0	0	0	0	0
KO:K12979	beta-hydroxylase [EC:1.14.11.-]	0	1	1	2	1	1	1	0	1
KO:K13281	UV DNA damage endonuclease [EC:3.-.-.-]	0	0	0	0	0	1	1	1	0
KO:K13448	calcium-binding protein CML	0	0	0	1	0	0	0	0	0
KO:K13483	xanthine dehydrogenase YagT iron-sulfur-binding subunit	0	1	0	1	0	1	0	0	0
KO:K13503	anthranilate synthase [EC:4.1.3.27]	0	1	1	0	1	0	0	0	0
KO:K13590	diguanylate cyclase	0	0	0	0	0	0	0	0	1
KO:K13638	MerR family transcriptional regulator, Zn(II)-responsive regulator of zntA	0	1	0	0	0	0	0	0	0
KO:K13640	MerR family transcriptional regulator, heat shock protein HspR	0	0	0	1	1	2	0	0	0
KO:K13730	internalin A	0	2	0	0	1	0	1	0	2
KO:K13747	carboxynorspermidine decarboxylase [EC:4.1.1.96]	0	1	0	0	0	0	0	0	0
KO:K13819	NifU-like protein	0	1	0	0	1	1	0	0	1
KO:K13953	alcohol dehydrogenase, propanol-preferring [EC:1.1.1.1]	0	0	1	1	1	1	1	1	0
KO:K13954	alcohol dehydrogenase [EC:1.1.1.1]	0	0	0	1	0	0	0	0	0
KO:K13979	uncharacterized zinc-type alcohol dehydrogenase-like protein [EC:1.-.-.-]	0	0	1	0	0	0	0	0	0
KO:K14048	urease subunit gamma/beta [EC:3.5.1.5]	0	2	0	0	0	0	0	0	2
KO:K14059	integrase	0	1	0	1	2	0	0	0	0
KO:K14187	chorismate mutase / prephenate dehydrogenase [EC:5.4.99.5 1.3.1.12]	0	1	1	0	0	0	1	1	0
KO:K14205	phosphatidylglycerol lysyltransferase [EC:2.3.2.3]	0	2	0	0	0	1	0	0	0
KO:K14257	FADH2 O2-dependent halogenase [EC:1.14.14.-]	0	0	0	1	1	0	0	0	0
KO:K14266	tryptophan halogenase [EC:1.14.19.9]	0	0	0	0	1	0	0	0	0
KO:K14274	D-xylonolactonase	0	1	0	0	0	2	0	0	1
KO:K14358	secernin	0	1	0	0	0	0	0	0	0
KO:K14393	cation/acetate symporter	0	1	0	2	0	0	0	0	1
KO:K14415	tRNA-splicing ligase RtcB [EC:6.5.1.3]	0	0	1	1	1	0	1	2	0
KO:K14445	solute carrier family 13 (sodium-dependent dicarboxylate transporter), member 2/3/5	0	0	0	1	0	0	0	0	0
KO:K14623	DNA-damage-inducible protein D	0	0	0	0	0	1	0	0	0
KO:K14670	aromatase	0	0	0	0	0	1	0	0	0
KO:K14673	putative monooxygenase	0	0	0	0	0	1	0	0	0
KO:K14683	solute carrier family 34 (sodium-dependent phosphate cotransporter)	0	0	0	0	0	0	0	0	1
KO:K14952	UDP-MurNAc hydroxylase	0	0	0	1	0	0	0	0	0
KO:K15034	ribosome-associated protein	0	3	1	1	1	2	0	0	1
KO:K15125	filamentous hemagglutinin	0	1	0	0	0	1	1	0	0
KO:K15342	CRISP-associated protein Cas1	0	1	0	1	1	0	3	1	2
KO:K15352	secreted effector protein PipB2	0	0	0	0	0	0	1	0	0
KO:K15383	MtN3 and saliva related transmembrane protein	0	1	1	0	2	1	1	2	0
KO:K15555	sulfonate transport system ATP-binding protein [EC:3.6.3.-]	0	0	0	0	0	0	0	0	1
KO:K15579	nitrate/nitrite transport system ATP-binding protein	0	0	1	0	1	0	1	1	0
KO:K15629	fatty-acid peroxygenase [EC:1.11.2.4]	0	1	0	0	0	1	2	0	0
KO:K15635	2,3-bisphosphoglycerate-independent phosphoglycerate mutase [EC:5.4.2.12]	0	1	0	0	0	1	0	0	0
KO:K15643	myxalamid-type polyketide synthase MxaB	0	0	2	3	3	1	1	0	2
KO:K15650	non-haem Fe2+, alpha-ketoglutarate-dependent halogenase	0	0	0	1	0	0	0	0	0
KO:K15727	membrane fusion protein, cobalt-zinc-cadmium efflux system	0	0	1	0	1	0	0	0	1
KO:K15729	microsomal prostaglandin-E synthase 1 [EC:5.3.99.3]	0	0	0	1	0	0	0	0	0
KO:K15770	arabinogalactan oligomer / maltooligosaccharide transport system substrate-binding protein	0	0	0	0	0	0	0	0	1
KO:K15898	pseudaminic acid synthase [EC:2.5.1.97]	0	0	0	0	0	1	0	0	0
KO:K15977	putative oxidoreductase	0	4	3	5	2	4	1	2	2
KO:K16050	4,5:9,10-diseco-3-hydroxy-5,9,17-trioxoandrosta-1(10),2-diene-4-oate hydrolase [EC:3.7.1.17]	0	0	0	0	1	0	0	0	0
KO:K16052	MscS family membrane protein	0	1	0	3	1	0	0	0	4
KO:K16053	miniconductance mechanosensitive channel	0	0	0	0	0	0	0	0	1
KO:K16074	zinc transporter	0	0	0	0	0	0	0	1	0
KO:K16092	vitamin B12 transporter	0	0	0	0	0	0	1	0	0
KO:K16168	methyltransferase	0	0	0	1	1	1	0	0	0
KO:K16247	LuxR family transcriptional regulator, glucitol operon activator	0	0	0	0	0	0	1	0	0
KO:K16422	4-hydroxymandelate oxidase [EC:1.1.3.46]	0	3	0	0	0	0	0	1	0
KO:K16435	dTDP-4-dehydro-6-deoxy-alpha-D-glucopyranose 2,3-dehydratase [EC:4.2.1.159]	0	0	0	1	0	0	0	0	0
KO:K16710	colanic acid/amylovoran biosynthesis protein	0	0	1	0	0	0	0	0	0
KO:K16792	methanogen homoaconitase large subunit [EC:4.2.1.114]	0	0	1	0	0	0	1	0	1
KO:K16841	allantoin racemase [EC:5.1.99.3]	0	1	0	0	0	0	0	0	0
KO:K16887	quinone-modifying oxidoreductase, subunit QmoC	0	1	0	0	0	0	0	0	0
KO:K16937	thiosulfate dehydrogenase [quinone] large subunit [EC:1.8.5.2]	0	1	0	1	0	1	0	0	0
KO:K17062	arginine/lysine/histidine/glutamine transport system substrate-binding and permease protein	0	1	1	1	0	1	1	1	0
KO:K17063	arginine/lysine/histidine/glutamine transport system ATP-binding protein [EC:3.6.3.-]	0	1	1	1	0	1	1	1	0
KO:K17247	methionine sulfoxide reductase heme-binding subunit	0	1	0	1	0	2	0	0	0
KO:K17733	peptidoglycan L-alanyl-D-glutamate endopeptidase CwlK [EC:3.4.-.-]	0	1	0	1	0	0	0	0	0
KO:K17748	benzylmalate synthase [EC:2.3.3.-]	0	0	1	1	0	0	1	0	1
KO:K17749	3-benzylmalate isomerase [EC:4.2.1.-]	0	0	1	1	0	0	1	0	1
KO:K17750	3-benzylmalate dehydrogenase [EC:1.1.1.-]	0	0	1	1	0	0	1	0	1
KO:K17838	beta-lactamase class D [EC:3.5.2.6]	0	1	1	1	1	1	1	1	0
KO:K17893	ubiquinol oxidase [EC:1.10.3.11]	0	1	0	0	0	0	0	0	0
KO:K17910	aminoglycoside 2''-phosphotransferase [EC:2.7.1.-]	0	0	0	0	1	0	0	0	0
KO:K17947	dTDP-L-rhamnose 4-epimerase [EC:5.1.3.25]	0	0	0	0	1	0	0	1	0
KO:K18013	3-keto-5-aminohexanoate cleavage enzyme	0	0	0	1	0	0	0	0	0
KO:K18121	glyoxylate/succinic semialdehyde reductase [EC:1.1.1.79 1.1.1.-]	0	0	0	1	0	0	0	0	0
KO:K18234	virginiamycin A acetyltransferase [EC:2.3.1.-]	0	1	2	1	0	1	0	0	1
KO:K18816	aminoglycoside 6'-N-acetyltransferase I [EC:2.3.1.82]	0	0	0	1	0	1	0	0	0
KO:K18827	O-antigen chain-terminating methyltransferase [EC:2.1.1.- 2.1.1.294 2.7.1.181]	0	0	0	1	1	0	0	0	0
KO:K18829	antitoxin VapB	0	1	2	0	1	1	1	0	0
KO:K18843	antitoxin HicB	0	0	0	1	1	1	0	0	0
KO:K18900	LysR family transcriptional regulator, regulator for bpeEF and oprC	0	0	0	0	0	1	0	0	0
KO:K18918	RHH-type transcriptional regulator, rel operon repressor / antitoxin RelB	0	0	0	0	0	2	0	0	0
KO:K18997	chaperone modulatory protein CbpM	0	0	0	1	1	2	0	0	0
KO:K19000	Rho-binding antiterminator	0	2	0	1	0	0	1	1	1
KO:K19058	mercuric ion transport protein	0	0	0	0	1	0	1	0	1
KO:K19076	CRISPR-associated protein Cmr2	0	0	0	0	1	0	1	0	1
KO:K19091	CRISPR-associated endoribonuclease Cas6 [EC:3.1.-.-]	0	0	0	1	1	0	1	0	3
KO:K19092	toxin ParE1/3/4	0	1	1	0	0	1	0	0	1
KO:K19117	CRISPR-associated protein Csd1	0	0	0	0	0	0	0	1	0
KO:K19118	CRISPR-associated protein Csd2	0	0	0	0	0	0	0	1	0
KO:K19119	CRISPR-associated protein Cas5d	0	0	0	0	0	0	0	1	0
KO:K19120	CRISPR-associated protein Csc1	0	0	0	1	0	0	1	0	0
KO:K19121	CRISPR-associated protein Csc2	0	0	0	1	0	0	1	0	0
KO:K19122	CRISPR-associated protein Csc3	0	0	0	1	0	0	1	0	0
KO:K19138	CRISPR-associated protein Csm2	0	0	0	0	0	0	0	0	1
KO:K19139	CRISPR-associated protein Csm4	0	0	0	0	0	0	0	0	1
KO:K19140	CRISPR-associated protein Csm5	0	0	0	0	0	0	0	0	1
KO:K19141	CRISPR-associated protein Cmr5	0	0	0	0	1	0	0	0	0
KO:K19142	CRISPR-associated protein Cmr6	0	0	0	0	1	0	1	0	1
KO:K19155	toxin YhaV [EC:3.1.-.-]	0	0	1	2	1	4	1	0	0
KO:K19156	antitoxin PrlF	0	0	1	2	1	4	1	0	1
KO:K19164	antitoxin CcdA	0	0	0	0	0	1	1	2	1
KO:K19166	mRNA interferase HigB [EC:3.1.-.-]	0	4	0	1	1	1	1	3	4
KO:K19169	DNA sulfur modification protein DndB	0	1	0	0	0	1	0	0	0
KO:K19246	arachidonate 15-lipoxygenase [EC:1.13.11.33]	0	0	0	1	0	0	0	0	2
KO:K19294	alginate O-acetyltransferase complex protein AlgI	0	0	0	0	0	0	1	1	0
KO:K19423	glycosyltransferase EpsE [EC:2.4.-.-]	0	0	0	0	0	0	0	0	1
KO:K19465	mitochondrial genome maintenance exonuclease 1 [EC:3.1.-.-]	0	1	1	0	1	1	1	1	0
KO:K19511	peroxidase [EC:1.11.1.7]	0	0	0	0	0	0	0	0	1
KO:K19548	dihydroanticapsin dehydrogenase [EC:1.1.1.385]	0	0	0	1	0	0	0	0	0
KO:K19686	ribonuclease VapC [EC:3.1.-.-]	0	3	1	1	1	0	1	1	0
KO:K19687	antitoxin VapB	0	4	0	1	1	0	1	1	0

## Sheet: Table S3
Func id	Func name	Waterburya agarophytonicola KI4	Myxosarcina sp GI1	Pleurocapsa sp CCALA 161	Pleurocapsa sp PCC 7319	Pleurocapsales cyanobacterium LEGE 06147	Pleurocapsales cyanobacterium LEGE 10410	Stanieria cyanosphaera PCC 7437	Stanieria sp NIES 3757	Xenococcus sp PCC 7305
COG0642	Signal transduction histidine kinase	52	35	21	40	62	60	33	39	22
COG0438	Glycosyltransferase involved in cell wall bisynthesis	45	46	40	55	61	39	54	50	30
COG0457	Tetratricopeptide (TPR) repeat	45	0	0	0	37	38	0	1	4
COG0784	CheY chemotaxis protein or a CheY-like REC (receiver) domain	41	8	3	4	33	60	2	2	2
COG0745	DNA-binding response regulator, OmpR family, contains REC and winged-helix (wHTH) domain	35	29	19	22	28	37	26	24	17
COG0515	Serine/threonine protein kinase	32	16	14	31	22	24	31	27	17
COG2197	DNA-binding response regulator, NarL/FixJ family, contains REC and HTH domains	29	23	14	26	15	31	16	17	9
COG0463	Glycosyltransferase involved in cell wall bisynthesis	28	15	10	11	36	30	12	14	7
COG1357	Uncharacterized protein YjbI, contains pentapeptide repeats	23	15	12	14	26	24	15	17	17
COG3210	Large exoprotein involved in heme utilization or adhesion	23	6	0	16	8	10	2	2	2
COG0596	Pimeloyl-ACP methyl ester carboxylesterase	20	25	20	21	29	32	20	18	20
COG0589	Nucleotide-binding universal stress protein, UspA family	18	14	12	12	16	25	12	8	9
COG0664	cAMP-binding domain of CRP or a regulatory subunit of cAMP-dependent protein kinases	17	14	8	16	18	20	12	11	5
COG4995	Uncharacterized conserved protein, contains CHAT domain	17	9	5	19	4	9	7	5	12
COG2931	Ca2+-binding protein, RTX toxin-related	16	1	1	1	9	16	2	1	6
COG0451	Nucleoside-diphosphate-sugar epimerase	14	15	13	15	16	10	12	13	16
COG0582	Integrase	14	0	0	1	8	16	0	0	0
COG4974	Site-specific recombinase XerD	14	22	9	9	11	20	13	3	5
COG0675	Transposase	13	5	10	60	86	15	40	1	10
COG1192	Cellulose biosynthesis protein BcsQ	13	12	8	14	7	13	7	4	6
COG1413	HEAT repeat	13	5	3	6	8	13	3	5	5
COG0668	Small-conductance mechanosensitive channel	12	5	5	9	10	9	3	6	21
COG0236	Acyl carrier protein	11	4	2	5	23	9	2	2	3
COG0489	Chromosome partitioning ATPase, Mrp family, contains Fe-S cluster	11	7	6	7	9	8	7	6	8
COG0845	Multidrug efflux pump subunit AcrA (membrane-fusion protein)	11	3	1	2	17	19	2	0	1
COG1028	NAD(P)-dependent dehydrogenase, short-chain alcohol dehydrogenase family	11	26	15	23	35	24	15	13	8
COG2226	Ubiquinone/menaquinone biosynthesis C-methylase UbiE	11	10	5	14	20	21	10	6	7
COG3206	Uncharacterized protein involved in exopolysaccharide biosynthesis	11	7	3	5	8	6	3	4	0
COG0500	SAM-dependent methyltransferase	10	1	0	1	17	9	1	1	0
COG0840	Methyl-accepting chemotaxis protein	10	5	7	15	4	8	9	9	7
COG2148	Sugar transferase involved in LPS biosynthesis (colanic, teichoic acid)	10	8	11	9	6	5	8	6	5
COG5001	Predicted signal transduction protein containing a membrane domain, an EAL and a GGDEF domain	10	1	0	0	9	13	2	5	0
COG0475	Kef-type K+ transport system, membrane component KefB	9	5	5	3	10	8	6	5	3
COG0477	MFS family permease	9	0	0	0	23	14	0	0	0
COG0640	DNA-binding transcriptional regulator, ArsR family	9	9	4	5	11	10	4	4	6
COG0643	Chemotaxis protein histidine kinase CheA	9	5	7	9	4	8	7	7	7
COG2199	GGDEF domain, diguanylate cyclase (c-di-GMP synthetase) or its enzymatically inactive variants	9	8	3	3	3	5	2	1	0
COG2244	Membrane protein involved in the export of O-antigen and teichoic acid	9	6	4	10	4	7	5	7	3
COG2831	Hemolysin activation/secretion protein	9	5	3	10	3	5	5	3	5
COG0517	CBS domain	8	1	0	6	9	18	0	1	3
COG0607	Rhodanese-related sulfurtransferase	8	3	4	4	9	11	2	3	3
COG0625	Glutathione S-transferase	8	10	9	11	10	9	4	5	8
COG0633	Ferredoxin	8	7	7	7	8	9	7	7	10
COG0683	ABC-type branched-chain amino acid transport system, periplasmic component	8	5	7	9	3	5	4	4	8
COG0835	Chemotaxis signal transduction protein	8	4	7	11	3	7	9	8	7
COG1132	ABC-type multidrug transport system, ATPase and permease component	8	10	10	10	23	11	10	8	7
COG1309	DNA-binding transcriptional regulator, AcrR family	8	9	11	16	26	21	5	6	9
COG1716	Forkhead associated (FHA) domain, binds pSer, pThr, pTyr	8	1	0	0	6	7	1	1	0
COG2202	PAS domain	8	1	1	1	9	11	1	0	0
COG3344	Retron-type reverse transcriptase	8	15	1	3	7	7	3	0	0
COG3415	Transposase	8	7	4	25	12	11	4	20	2
COG3706	Two-component response regulator, PleD family, consists of two REC domains and a diguanylate cyclase (GGDEF) domain	8	2	1	1	7	7	1	3	1
COG0347	Nitrogen regulatory protein PII	7	3	2	3	6	6	3	3	2
COG0456	Ribosomal protein S18 acetylase RimI and related acetyltransferases	7	5	7	10	15	11	4	4	3
COG0474	Magnesium-transporting ATPase (P-type)	7	8	3	3	11	10	4	8	2
COG0583	DNA-binding transcriptional regulator, LysR family	7	11	8	10	15	13	7	7	5
COG0724	RNA recognition motif (RRM) domain	7	0	0	0	9	7	0	0	0
COG0834	ABC-type amino acid transport/signal transduction system, periplasmic component/domain	7	4	5	4	5	7	3	4	6
COG1100	GTPase SAR1 family domain	7	4	2	3	6	5	3	3	5
COG1598	Predicted nuclease of the RNAse H fold, HicB family	7	6	9	12	15	15	9	10	8
COG3677	Transposase	7	0	0	0	4	0	0	1	0
COG0226	ABC-type phosphate transport system, periplasmic component	6	10	5	7	9	7	5	4	4
COG0265	Periplasmic serine protease, S1-C subfamily, contain C-terminal PDZ domain	6	9	5	5	9	10	5	5	3
COG0312	Predicted Zn-dependent protease or its inactivated homolog	6	6	6	7	4	8	6	6	6
COG0318	Acyl-CoA synthetase (AMP-forming)/AMP-acid ligase II	6	6	5	10	5	6	6	6	7
COG0346	Catechol 2,3-dioxygenase or other lactoylglutathione lyase family enzyme	6	12	10	13	11	9	4	7	6
COG0419	DNA repair exonuclease SbcCD ATPase subunit	6	2	1	1	6	5	1	1	1
COG0484	DnaJ-class molecular chaperone with C-terminal Zn finger domain	6	2	3	3	4	5	3	3	3
COG0491	Glyoxylase or a related metal-dependent hydrolase, beta-lactamase superfamily II	6	8	6	8	8	11	5	4	6
COG0568	DNA-directed RNA polymerase, sigma subunit (sigma70/sigma32)	6	6	5	7	9	8	6	6	6
COG0841	Multidrug efflux pump subunit AcrB	6	8	5	11	7	14	6	5	8
COG1215	Glycosyltransferase, catalytic subunit of cellulose synthase and poly-beta-1,6-N-acetylglucosamine synthase	6	7	5	9	7	6	6	5	3
COG1216	Glycosyltransferase, GT2 family	6	8	8	18	5	6	8	8	11
COG1961	Site-specific DNA recombinase related to the DNA invertase Pin	6	3	2	5	1	9	2	1	1
COG2214	Curved DNA-binding protein CbpA, contains a DnaJ-like domain	6	0	0	0	3	6	0	0	0
COG2217	Cation transport ATPase	6	9	4	3	9	6	6	2	4
COG2319	WD40 repeat	6	7	6	12	8	7	7	7	11
COG3239	Fatty acid desaturase	6	4	5	7	5	4	2	2	4
COG4577	Carboxysome shell and ethanolamine utilization microcompartment protein CcmL/EutN	6	3	3	3	5	6	3	3	3
COG0071	Molecular chaperone IbpA, HSP20 family	5	8	3	3	8	9	3	2	2
COG0204	1-acyl-sn-glycerol-3-phosphate acyltransferase	5	4	4	5	6	5	3	3	4
COG0270	Site-specific DNA-cytosine methylase	5	2	5	2	3	6	7	4	2
COG0330	Regulator of protease activity HflC, stomatin/prohibitin superfamily	5	2	3	5	5	4	5	5	3
COG0366	Glycosidase	5	10	4	7	6	12	4	4	3
COG0436	Aspartate/methionine/tyrosine aminotransferase	5	5	5	5	5	5	5	5	6
COG0443	Molecular chaperone DnaK (HSP70)	5	4	4	4	7	6	4	5	4
COG0494	8-oxo-dGTP pyrophosphatase MutT and related house-cleaning NTP pyrophosphohydrolases, NUDIX family	5	1	2	2	3	5	1	0	1
COG0501	Zn-dependent protease with chaperone function	5	3	3	2	5	5	4	3	4
COG0524	Sugar or nucleoside kinase, ribokinase family	5	4	4	5	4	5	3	3	4
COG0569	Trk K+ transport system, NAD-binding component	5	5	4	3	6	9	5	6	4
COG0612	Predicted Zn-dependent peptidase	5	5	5	5	5	5	5	5	5
COG0628	Predicted PurR-regulated permease PerM	5	9	4	4	11	8	7	7	5
COG0637	Beta-phosphoglucomutase or related phosphatase, HAD superfamily	5	6	5	6	7	7	2	2	2
COG0659	Sulfate permease or related transporter, MFS superfamily	5	5	1	6	4	6	3	2	6
COG0661	Predicted unusual protein kinase regulating ubiquinone biosynthesis, AarF/ABC1/UbiB family	5	5	5	5	7	7	5	5	5
COG0702	Uncharacterized conserved protein YbjT, contains NAD(P)-binding and DUF2867 domains	5	6	6	5	7	5	6	4	2
COG0723	Rieske Fe-S protein	5	2	2	2	2	3	2	2	3
COG1008	NADH:ubiquinone oxidoreductase subunit 4 (chain M)	5	4	5	6	4	5	5	5	4
COG1020	Non-ribosomal peptide synthetase component F	5	7	10	2	12	1	6	9	9
COG1032	Radical SAM superfamily enzyme YgiQ, UPF0313 family	5	4	5	6	8	4	4	4	5
COG1109	Phosphomannomutase	5	4	3	3	3	4	2	2	3
COG1131	ABC-type multidrug transport system, ATPase component	5	5	4	5	5	6	6	7	6
COG1225	Peroxiredoxin	5	5	4	6	6	6	6	4	3
COG1252	NADH dehydrogenase, FAD-containing subunit	5	6	5	6	5	6	5	6	5
COG1662	Transposase and inactivated derivatives, IS1 family	5	1	1	5	2	2	0	0	2
COG1807	4-amino-4-deoxy-L-arabinose transferase or related glycosyltransferase of PMT family	5	3	2	2	6	3	4	6	3
COG1853	NADH-FMN oxidoreductase RutF, flavin reductase (DIM6/NTAB) family	5	1	1	2	5	6	4	1	2
COG2161	Antitoxin component YafN of the YafNO toxin-antitoxin module, PHD/YefM family	5	2	5	9	9	11	4	6	9
COG2165	Type II secretory pathway, pseudopilin PulG	5	2	4	3	8	5	0	0	1
COG2172	Anti-sigma regulatory factor (Ser/Thr protein kinase)	5	3	2	3	4	5	3	3	3
COG2200	EAL domain, c-di-GMP-specific phosphodiesterase class I (or its enzymatically inactive variant)	5	5	3	3	8	7	5	6	3
COG2201	Chemotaxis response regulator CheB, contains REC and protein-glutamate methylesterase domains	5	1	0	0	3	4	1	1	1
COG2203	GAF domain	5	3	7	8	4	7	3	7	2
COG3319	Thioesterase domain of type I polyketide synthase or non-ribosomal peptide synthetase	5	0	0	0	1	0	0	0	0
COG3335	Transposase	5	20	2	12	12	5	2	4	1
COG4636	Endonuclease, Uma2 family (restriction endonuclease fold)	5	22	15	34	48	29	14	16	42
COG4639	Predicted kinase	5	1	1	1	1	1	0	1	0
COG4783	Putative Zn-dependent protease, contains TPR repeats	5	1	0	0	5	3	0	0	0
COG5606	Predicted DNA-binding protein, XRE-type HTH domain	5	1	0	3	1	3	2	2	0
COG0004	Ammonia channel protein AmtB	4	3	2	2	1	3	2	2	3
COG0025	NhaP-type Na+/H+ or K+/H+ antiporter	4	7	4	4	7	5	6	7	5
COG0031	Cysteine synthase	4	3	2	3	3	5	2	2	4
COG0110	Acetyltransferase (isoleucine patch superfamily)	4	5	3	5	6	2	2	4	2
COG0154	Asp-tRNAAsn/Glu-tRNAGln amidotransferase A subunit or related amidase	4	9	4	5	7	6	2	2	3
COG0300	Short-chain dehydrogenase	4	8	8	13	6	7	6	6	7
COG0392	Uncharacterized membrane protein YbhN, UPF0104 family	4	3	3	4	6	5	4	4	3
COG0398	Uncharacterized membrane protein YdjX, TVP38/TMEM64 family, SNARE-associated domain	4	3	2	3	3	3	3	2	4
COG0426	Flavorubredoxin	4	4	4	4	4	4	4	4	4
COG0459	Chaperonin GroEL (HSP60 family)	4	2	2	2	2	3	2	2	2
COG0465	ATP-dependent Zn proteases	4	5	6	5	5	5	5	5	4
COG0542	ATP-dependent Clp protease ATP-binding subunit ClpA	4	4	4	4	4	4	4	4	4
COG0546	Phosphoglycolate phosphatase, HAD superfamily	4	6	3	4	6	5	5	5	4
COG0644	Dehydrogenase (flavoprotein)	4	4	5	4	7	6	4	6	5
COG0654	2-polyprenyl-6-methoxyphenol hydroxylase and related FAD-dependent oxidoreductases	4	8	3	6	11	4	4	3	3
COG0665	Glycine/D-amino acid oxidase (deaminating)	4	7	2	3	5	5	2	2	3
COG0705	Membrane associated serine protease, rhomboid family	4	4	3	3	4	4	4	3	4
COG0711	FoF1-type ATP synthase, membrane subunit b or b'	4	2	2	3	3	3	2	2	3
COG0730	Uncharacterized membrane protein YfcA	4	4	2	4	4	4	5	5	3
COG0735	Fe2+ or Zn2+ uptake regulation protein	4	4	3	3	4	3	3	3	3
COG0739	Murein DD-endopeptidase MepM and murein hydrolase activator NlpD, contain LysM domain	4	1	2	2	4	4	1	2	4
COG0740	ATP-dependent protease ClpP, protease subunit	4	4	4	4	5	4	4	4	4
COG0778	Nitroreductase	4	4	2	3	2	3	3	4	3
COG0783	DNA-binding ferritin-like protein (oxidative damage protectant)	4	6	6	3	3	5	4	3	4
COG0811	Biopolymer transport protein ExbB/TolQ	4	3	5	2	4	4	2	3	4
COG1061	Superfamily II DNA or RNA helicase	4	6	3	1	3	5	2	4	1
COG1191	DNA-directed RNA polymerase specialized sigma subunit	4	2	2	2	4	4	2	2	3
COG1208	NDP-sugar pyrophosphorylase, includes eIF-2Bgamma, eIF-2Bepsilon, and LPS biosynthesis proteins	4	2	2	2	3	2	2	2	2
COG1233	Phytoene dehydrogenase-related protein	4	5	6	5	11	6	5	5	4
COG1249	Pyruvate/2-oxoglutarate dehydrogenase complex, dihydrolipoamide dehydrogenase (E3) component or related enzyme	4	7	4	4	7	6	5	4	5
COG1266	Membrane protease YdiL, CAAX protease family	4	2	2	2	5	5	1	1	2
COG1396	Transcriptional regulator, contains XRE-family HTH domain	4	1	0	0	4	5	0	0	0
COG1403	5-methylcytosine-specific restriction endonuclease McrA	4	2	1	1	2	6	2	2	1
COG1432	Uncharacterized conserved protein, LabA/DUF88 family	4	2	2	2	3	3	3	2	2
COG1434	Uncharacterized SAM-binding protein YcdF, DUF218 family	4	2	2	3	3	2	3	3	3
COG1476	DNA-binding transcriptional regulator, XRE-family HTH domain	4	1	1	2	2	8	1	2	5
COG1487	Predicted nucleic acid-binding protein, contains PIN domain	4	5	7	5	9	6	8	3	7
COG1592	Rubrerythrin	4	0	0	0	1	0	0	0	0
COG1724	Predicted RNA binding protein YcfA, dsRBD-like fold, HicA-like mRNA interferase family	4	6	4	7	10	10	6	4	2
COG1835	Peptidoglycan/LPS O-acetylase OafA/YrhL, contains acyltransferase and SGNH-hydrolase domains	4	1	1	2	1	0	2	2	1
COG2132	Multicopper oxidase with three cupredoxin domains (includes cell division protein FtsP and spore coat protein CotA)	4	5	2	0	3	3	5	1	3
COG2755	Lysophospholipase L1 or related esterase	4	2	2	5	4	2	4	3	2
COG3118	Negative regulator of GroEL, contains thioredoxin-like and TPR-like domains	4	0	0	0	5	4	0	0	0
COG3259	Coenzyme F420-reducing hydrogenase, alpha subunit	4	1	0	1	1	1	0	1	1
COG3293	Transposase	4	2	0	2	6	0	0	20	1
COG3307	O-antigen ligase	4	4	5	7	4	4	7	5	3
COG3464	Transposase	4	4	1	0	2	2	1	0	0
COG3839	ABC-type sugar transport system, ATPase component	4	4	3	4	3	4	3	3	3
COG3932	Uncharacterized conserved protein	4	2	1	1	2	1	2	2	1
COG4115	Toxin component of the Txe-Axe toxin-antitoxin module, Txe/YoeB family	4	2	6	11	7	8	3	4	8
COG4252	Extracellular (periplasmic) sensor domain CHASE2 (specificity unknown)	4	4	1	11	3	7	1	1	5
COG4644	Transposase and inactivated derivatives, TnpA family	4	3	1	0	2	13	1	0	0
COG5499	Antitoxin component HigA of the HigAB toxin-antitoxin module, contains an N-terminal HTH domain	4	4	0	2	1	3	2	2	3
COG5609	Uncharacterized protein YbcI	4	0	3	3	2	7	2	2	2
COG0079	Histidinol-phosphate/aromatic aminotransferase or cobyric acid decarboxylase	3	2	2	3	3	3	3	3	2
COG0175	3'-phosphoadenosine 5'-phosphosulfate sulfotransferase (PAPS reductase)/FAD synthetase or related enzyme	3	2	3	2	3	2	2	2	2
COG0189	Glutathione synthase/RimK-type ligase, ATP-grasp superfamily	3	4	1	2	3	2	2	2	3
COG0232	dGTP triphosphohydrolase	3	1	2	1	1	1	1	1	1
COG0234	Co-chaperonin GroES (HSP10)	3	1	1	1	1	1	1	1	1
COG0277	FAD/FMN-containing dehydrogenase	3	3	3	4	4	6	3	4	4
COG0288	Carbonic anhydrase	3	1	3	3	2	1	4	4	0
COG0382	4-hydroxybenzoate polyprenyltransferase	3	4	4	4	3	6	3	5	3
COG0393	Uncharacterized conserved protein YbjQ, UPF0145 family	3	3	1	3	1	1	1	1	3
COG0395	ABC-type glycerol-3-phosphate transport system, permease component	3	4	3	4	4	4	3	3	3
COG0408	Coproporphyrinogen III oxidase	3	2	1	2	2	2	1	2	2
COG0410	ABC-type branched-chain amino acid transport system, ATPase component	3	2	3	3	2	2	2	2	3
COG0454	N-acetyltransferase, GNAT superfamily (includes histone acetyltransferase HPA2)	3	0	0	0	13	11	0	0	0
COG0464	AAA+-type ATPase, SpoVK/Ycf46/Vps4 family	3	3	3	4	2	5	3	4	2
COG0471	Di- and tricarboxylate transporter	3	3	3	5	2	2	1	2	1
COG0480	Translation elongation factor EF-G, a GTPase	3	3	2	3	3	3	3	3	3
COG0483	Archaeal fructose-1,6-bisphosphatase or related enzyme of inositol monophosphatase family	3	3	3	3	3	3	3	3	3
COG0492	Thioredoxin reductase	3	3	2	3	5	9	2	1	1
COG0523	GTPase, G3E family	3	6	6	6	7	5	2	3	8
COG0559	Branched-chain amino acid ABC-type transport system, permease component	3	2	2	2	2	2	1	1	2
COG0563	Adenylate kinase or related kinase	3	1	3	2	1	6	2	2	3
COG0566	tRNA G18 (ribose-2'-O)-methylase SpoU	3	2	2	2	3	4	2	2	2
COG0571	dsRNA-specific ribonuclease	3	2	2	2	2	3	2	2	2
COG0576	Molecular chaperone GrpE (heat shock protein)	3	2	1	1	3	2	1	2	1
COG0590	tRNA(Arg) A34 adenosine deaminase TadA	3	5	1	2	2	2	2	1	2
COG0601	ABC-type dipeptide/oligopeptide/nickel transport system, permease component	3	3	2	3	2	3	3	3	3
COG0613	Predicted metal-dependent phosphoesterase TrpH, contains PHP domain	3	2	2	2	1	2	1	1	1
COG0631	Serine/threonine protein phosphatase PrpC	3	4	3	3	4	3	3	3	3
COG0652	Peptidyl-prolyl cis-trans isomerase (rotamase) - cyclophilin family	3	3	2	3	2	2	2	2	3
COG0662	Mannose-6-phosphate isomerase, cupin superfamily	3	4	5	3	4	4	4	4	3
COG0663	Carbonic anhydrase or acetyltransferase, isoleucine patch superfamily	3	2	3	5	3	3	2	2	2
COG0670	Integral membrane protein, interacts with FtsH	3	1	1	2	2	2	1	1	2
COG0673	Predicted dehydrogenase	3	3	5	3	4	3	4	4	4
COG0681	Signal peptidase I	3	3	3	2	3	2	2	2	3
COG0695	Glutaredoxin	3	5	2	2	4	4	4	2	3
COG0697	Permease of the drug/metabolite transporter (DMT) superfamily	3	3	2	5	7	5	2	1	6
COG0707	UDP-N-acetylglucosamine:LPS N-acetylglucosamine transferase	3	1	1	2	2	2	1	2	1
COG0714	MoxR-like ATPase	3	1	1	1	0	2	0	0	1
COG0715	ABC-type nitrate/sulfonate/bicarbonate transport system, periplasmic component	3	8	4	4	5	5	4	4	5
COG0747	ABC-type transport system, periplasmic component	3	3	2	4	2	3	3	3	3
COG0750	Membrane-associated protease RseP, regulator of RpoE activity	3	1	1	1	3	3	1	1	1
COG0769	UDP-N-acetylmuramyl tripeptide synthase	3	3	3	3	4	4	3	3	3
COG0789	DNA-binding transcriptional regulator, MerR family	3	7	4	3	7	4	4	1	6
COG0793	C-terminal processing protease CtpA/Prc, contains a PDZ domain	3	3	2	4	5	5	3	3	3
COG0795	Lipopolysaccharide export LptBFGC system, permease protein LptF	3	2	2	3	3	3	2	2	2
COG0810	Periplasmic protein TonB, links inner and outer membranes	3	2	3	1	4	5	2	2	2
COG0816	RNase H-fold protein, predicted Holliday junction resolvase in Firmicutes and mycoplasms, involved in anti-termination at Rho-dependent terminators	3	2	2	1	2	2	2	2	2
COG0842	ABC-type multidrug transport system, permease component	3	1	1	2	2	4	2	3	2
COG0848	Biopolymer transport protein ExbD	3	2	4	2	3	4	2	2	3
COG1009	NADH:ubiquinone oxidoreductase subunit 5 (chain L)/Multisubunit Na+/H+ antiporter, MnhA subunit	3	3	4	4	3	3	3	3	3
COG1012	Acyl-CoA reductase or other NAD-dependent aldehyde dehydrogenase	3	4	2	8	5	4	3	2	5
COG1018	Ferredoxin-NADP reductase	3	2	1	4	0	2	1	1	0
COG1045	Serine acetyltransferase	3	2	1	4	1	2	1	1	2
COG1051	ADP-ribose pyrophosphatase YjhB, NUDIX family	3	5	4	7	4	5	6	6	5
COG1087	UDP-glucose 4-epimerase	3	3	2	3	2	2	3	5	2
COG1122	Energy-coupling factor transporter ATP-binding protein EcfA2	3	4	3	3	6	5	3	4	3
COG1146	NAD-dependent dihydropyrimidine dehydrogenase, PreA subunit	3	1	0	0	3	4	0	0	0
COG1173	ABC-type dipeptide/oligopeptide/nickel transport system, permease component	3	3	2	3	2	3	3	3	3
COG1175	ABC-type sugar transport system, permease component	3	4	2	4	4	4	3	3	3
COG1181	D-alanine-D-alanine ligase and related ATP-grasp enzymes	3	3	1	2	3	2	3	3	1
COG1196	Chromosome segregation ATPase	3	2	1	1	8	10	1	1	1
COG1226	Voltage-gated potassium channel Kch	3	2	0	3	4	2	1	1	1
COG1230	Co/Zn/Cd efflux system component	3	6	0	1	1	3	1	1	1
COG1262	Formylglycine-generating enzyme, required for sulfatase activity, contains SUMF1/FGE domain	3	3	1	6	3	1	3	3	9
COG1295	Uncharacterized membrane protein, BrkB/YihY/UPF0761 family (not an RNase)	3	2	2	2	5	4	3	3	1
COG1352	Methylase of chemotaxis methyl-accepting proteins	3	4	1	3	3	4	2	1	2
COG1366	Anti-anti-sigma regulatory factor (antagonist of anti-sigma factor)	3	6	3	6	6	7	3	2	4
COG1404	Serine protease, subtilisin family	3	1	1	1	4	3	1	1	1
COG1429	Cobalamin biosynthesis protein CobN, Mg-chelatase	3	3	3	3	3	4	3	3	3
COG1502	Phosphatidylserine/phosphatidylglycerophosphate/cardiolipin synthase or related enzyme	3	5	3	3	2	4	2	1	1
COG1525	Endonuclease YncB, thermonuclease family	3	8	2	3	2	3	2	1	0
COG1569	Predicted nucleic acid-binding protein, contains PIN domain	3	3	4	0	0	8	1	2	1
COG1579	Predicted nucleic acid-binding protein, contains Zn-ribbon domain	3	0	0	0	3	2	0	0	0
COG1595	DNA-directed RNA polymerase specialized sigma subunit, sigma24 family	3	3	3	4	6	4	2	4	3
COG1597	Diacylglycerol kinase family enzyme	3	3	3	4	4	3	3	2	3
COG1649	Uncharacterized lipoprotein YddW, UPF0748 family	3	4	2	5	3	5	3	3	2
COG1653	ABC-type glycerol-3-phosphate transport system, periplasmic component	3	6	4	7	6	6	6	5	4
COG1826	Sec-independent protein translocase protein TatA	3	1	1	1	2	2	0	1	1
COG1842	Phage shock protein A	3	1	2	1	2	1	1	1	1
COG1845	Heme/copper-type cytochrome/quinol oxidase, subunit 3	3	3	1	2	2	2	1	1	2
COG1917	Cupin domain protein related to quercetin dioxygenase	3	4	3	1	10	8	2	0	1
COG1922	UDP-N-acetyl-D-mannosaminuronic acid transferase, WecB/TagA/CpsF family	3	5	4	7	3	4	5	5	3
COG1950	Uncharacterized membrane protein YvlD, DUF360 family	3	2	3	4	4	2	3	3	3
COG2010	Cytochrome c, mono- and diheme variants	3	0	2	1	4	3	1	0	0
COG2027	D-alanyl-D-alanine carboxypeptidase	3	2	2	2	3	3	1	2	2
COG2138	Sirohydrochlorin ferrochelatase	3	3	2	3	2	3	2	2	2
COG2208	Serine phosphatase RsbU, regulator of sigma subunit	3	4	3	4	4	5	3	3	3
COG2227	2-polyprenyl-3-methyl-5-hydroxy-6-metoxy-1,4-benzoquinol methylase	3	2	2	4	11	10	2	3	3
COG2274	ABC-type bacteriocin/lantibiotic exporters, contain an N-terminal double-glycine peptidase domain	3	3	8	12	6	7	5	3	7
COG2310	Stress response protein SCP2	3	2	3	2	0	3	2	2	6
COG2327	Polysaccharide pyruvyl transferase family protein WcaK	3	1	2	4	3	2	1	1	1
COG2334	Ser/Thr protein kinase RdoA involved in Cpx stress response, MazF antagonist	3	1	1	1	3	2	1	1	3
COG3000	Sterol desaturase/sphingolipid hydroxylase, fatty acid hydroxylase superfamily	3	0	1	3	2	2	1	1	2
COG3011	Predicted thiol-disulfide oxidoreductase YuxK, DCC family	3	2	2	2	2	2	2	2	2
COG3063	Tfp pilus assembly protein PilF	3	3	1	5	2	2	3	3	3
COG3182	Uncharacterized iron-regulated membrane protein	3	0	2	0	5	0	0	0	0
COG3237	Uncharacterized conserved protein YjbJ, UPF0337 family	3	3	1	2	5	5	3	3	4
COG3329	Uncharacterized conserved protein	3	2	2	1	1	2	2	1	1
COG3349	Uncharacterized conserved protein, contains NAD-binding domain and a Fe-S cluster	3	3	3	3	3	3	2	3	3
COG3463	Uncharacterized membrane protein	3	0	0	0	1	2	0	0	0
COG3636	DNA-binding prophage protein	3	2	0	1	2	3	2	2	2
COG3670	Carotenoid cleavage dioxygenase or a related enzyme	3	3	2	2	4	3	2	2	2
COG3744	PIN domain nuclease, a component of toxin-antitoxin system (PIN domain)	3	4	6	3	7	2	3	0	8
COG3920	Two-component sensor histidine kinase, HisKA and HATPase domains	3	3	0	0	6	2	1	1	0
COG3937	Polyhydroxyalkanoate synthesis regulator phasin	3	2	2	2	4	3	2	2	2
COG3957	Phosphoketolase	3	4	2	2	2	3	2	2	1
COG4118	Antitoxin component of toxin-antitoxin stability system, DNA-binding transcriptional repressor	3	4	5	3	5	3	3	0	5
COG4177	ABC-type branched-chain amino acid transport system, permease component	3	2	1	2	2	3	2	2	3
COG4185	Predicted ABC-type ATPase	3	0	2	1	1	3	0	0	0
COG4250	Sensory domain found in diguanylate cyclases and two-component systems (DICT domain)	3	2	2	2	2	2	2	2	2
COG4638	Phenylpropionate dioxygenase or related ring-hydroxylating dioxygenase, large terminal subunit	3	4	3	5	4	3	1	1	6
COG4679	Phage-related protein	3	0	1	5	2	8	2	0	1
COG4980	Gas vesicle protein	3	1	1	1	4	1	1	1	1
COG5002	Signal transduction histidine kinase	3	7	4	4	1	3	4	6	4
COG5398	Heme oxygenase	3	2	1	2	2	1	1	2	1
COG5416	Uncharacterized integral membrane protein	3	0	0	0	2	2	0	0	0
COG5433	Predicted transposase YbfD/YdcC associated with H repeats	3	1	3	6	4	6	2	0	1
COG0001	Glutamate-1-semialdehyde aminotransferase	2	2	2	1	6	2	2	2	2
COG0003	Anion-transporting ATPase, ArsA/GET3 family	2	2	2	2	2	2	2	2	2
COG0006	Xaa-Pro aminopeptidase	2	2	2	2	2	2	2	2	2
COG0007	Uroporphyrinogen-III methylase (siroheme synthase)	2	2	2	2	2	2	2	2	2
COG0009	tRNA A37 threonylcarbamoyladenosine synthetase subunit TsaC/SUA5/YrdC	2	4	4	3	3	2	4	3	2
COG0010	Arginase family enzyme	2	3	2	1	2	2	2	2	2
COG0014	Gamma-glutamyl phosphate reductase	2	2	2	2	2	2	2	2	2
COG0018	Arginyl-tRNA synthetase	2	1	1	1	1	2	1	1	1
COG0020	Undecaprenyl pyrophosphate synthase	2	2	2	2	2	2	1	1	1
COG0021	Transketolase	2	2	2	2	2	2	2	2	1
COG0024	Methionine aminopeptidase	2	2	2	2	3	2	2	2	2
COG0028	Acetolactate synthase large subunit or other thiamine pyrophosphate-requiring enzyme	2	3	4	2	4	3	3	2	3
COG0037	tRNA(Ile)-lysidine synthase TilS/MesJ	2	2	2	2	2	2	2	2	2
COG0039	Malate/lactate dehydrogenase	2	3	1	0	1	2	1	0	0
COG0042	tRNA-dihydrouridine synthase	2	2	2	2	2	2	2	2	2
COG0053	Divalent metal cation (Fe/Co/Zn/Cd) transporter	2	2	1	4	1	2	1	1	1
COG0055	FoF1-type ATP synthase, beta subunit	2	1	1	2	2	2	1	1	2
COG0056	FoF1-type ATP synthase, alpha subunit	2	1	1	2	2	2	1	1	2
COG0057	Glyceraldehyde-3-phosphate dehydrogenase/erythrose-4-phosphate dehydrogenase	2	2	2	2	4	1	2	2	2
COG0061	NAD kinase	2	2	2	2	3	2	2	2	2
COG0075	Archaeal aspartate aminotransferase or a related aminotransferase, includes purine catabolism protein PucG	2	1	2	2	2	2	1	1	2
COG0086	DNA-directed RNA polymerase, beta' subunit/160 kD subunit	2	1	1	1	2	2	1	1	1
COG0096	Ribosomal protein S8	2	1	1	1	1	1	1	1	1
COG0099	Ribosomal protein S13	2	1	1	1	1	1	1	1	1
COG0115	Branched-chain amino acid aminotransferase/4-amino-4-deoxychorismate lyase	2	2	2	3	2	2	2	2	1
COG0119	Isopropylmalate/homocitrate/citramalate synthases	2	3	3	3	3	3	3	2	4
COG0123	Acetoin utilization deacetylase AcuC or a related deacetylase	2	2	2	2	2	2	1	2	1
COG0142	Geranylgeranyl pyrophosphate synthase	2	2	2	2	2	2	2	2	2
COG0147	Anthranilate/para-aminobenzoate synthases component I	2	4	3	2	4	3	2	2	1
COG0155	Sulfite reductase, beta subunit (hemoprotein)	2	3	2	2	4	2	2	2	2
COG0156	7-keto-8-aminopelargonate synthetase or related enzyme	2	2	3	3	3	2	3	3	4
COG0158	Fructose-1,6-bisphosphatase	2	1	1	1	1	1	1	1	1
COG0176	Transaldolase	2	3	2	2	3	4	2	3	2
COG0188	DNA gyrase/topoisomerase IV, subunit A	2	2	2	2	2	2	2	2	2
COG0210	Superfamily I DNA or RNA helicase	2	2	2	2	3	8	2	2	2
COG0218	GTP-binding protein EngB required for normal cell division	2	0	0	0	0	2	0	0	0
COG0224	FoF1-type ATP synthase, gamma subunit	2	1	1	2	2	2	1	1	3
COG0240	Glycerol-3-phosphate dehydrogenase	2	2	1	1	1	0	1	1	1
COG0242	Peptide deformylase	2	2	2	2	2	2	2	2	2
COG0255	Ribosomal protein L29	2	1	1	1	1	1	1	1	1
COG0276	Protoheme ferro-lyase (ferrochelatase)	2	2	2	2	2	2	2	2	2
COG0284	Orotidine-5'-phosphate decarboxylase	2	1	1	2	2	2	1	1	1
COG0290	Translation initiation factor IF-3	2	2	1	1	1	2	1	2	2
COG0294	Dihydropteroate synthase	2	1	1	1	2	2	1	1	1
COG0296	1,4-alpha-glucan branching enzyme	2	4	4	3	5	4	4	4	3
COG0297	Glycogen synthase	2	2	2	2	1	2	2	2	2
COG0299	Folate-dependent phosphoribosylglycinamide formyltransferase PurN	2	1	1	1	1	1	1	1	1
COG0304	3-oxoacyl-(acyl-carrier-protein) synthase	2	2	2	2	2	4	2	2	2
COG0305	Replicative DNA helicase	2	1	3	2	3	2	5	1	1
COG0306	Phosphate/sulfate permease	2	0	1	0	0	1	0	0	2
COG0316	Fe-S cluster assembly iron-binding protein IscA	2	3	2	2	3	4	2	2	3
COG0320	Lipoate synthase	2	2	2	2	2	2	2	2	2
COG0322	Excinuclease UvrABC, nuclease subunit	2	1	1	1	2	1	1	1	1
COG0340	Biotin-(acetyl-CoA carboxylase) ligase	2	1	1	1	1	1	1	1	1
COG0344	Phospholipid biosynthesis protein PlsY, probable glycerol-3-phosphate acyltransferase	2	1	1	1	2	2	1	1	1
COG0355	FoF1-type ATP synthase, epsilon subunit	2	1	1	1	2	3	1	1	1
COG0356	FoF1-type ATP synthase, membrane subunit a	2	1	1	2	2	2	1	1	2
COG0363	6-phosphogluconolactonase/Glucosamine-6-phosphate isomerase/deaminase	2	2	2	2	2	2	1	1	2
COG0378	Ni2+-binding GTPase involved in regulation of expression and maturation of urease and hydrogenase	2	3	2	3	3	3	2	3	3
COG0387	Ca2+/H+ antiporter	2	1	1	1	2	1	1	1	1
COG0388	Predicted amidohydrolase	2	4	2	5	2	5	2	1	3
COG0391	Archaeal 2-phospho-L-lactate transferase/Bacterial gluconeogenesis factor, CofD/UPF0052 family	2	2	1	1	1	1	1	1	1
COG0394	Protein-tyrosine-phosphatase	2	3	2	2	3	2	3	2	2
COG0399	dTDP-4-amino-4,6-dideoxygalactose transaminase	2	2	3	2	3	1	3	3	2
COG0401	Uncharacterized membrane protein YqaE, homolog of Blt101, UPF0057 family	2	2	2	4	2	2	2	2	3
COG0402	Cytosine/adenosine deaminase or related metal-dependent hydrolase	2	2	3	2	3	1	1	2	2
COG0406	Broad specificity phosphatase PhoE	2	3	4	3	5	4	2	3	4
COG0407	Uroporphyrinogen-III decarboxylase	2	1	1	1	1	1	1	1	1
COG0420	DNA repair exonuclease SbcCD nuclease subunit	2	2	1	1	2	2	1	1	1
COG0431	NAD(P)H-dependent FMN reductase	2	2	3	1	3	2	3	2	3
COG0446	NADPH-dependent 2,4-dienoyl-CoA reductase, sulfur reductase, or a related oxidoreductase	2	1	0	1	2	2	1	1	0
COG0450	Alkyl hydroperoxide reductase subunit AhpC (peroxiredoxin)	2	2	2	3	2	2	2	2	2
COG0461	Orotate phosphoribosyltransferase	2	2	2	3	2	2	2	2	1
COG0467	RecA-superfamily ATPase, KaiC/GvpD/RAD55 family	2	3	2	3	1	3	3	3	1
COG0472	UDP-N-acetylmuramyl pentapeptide phosphotransferase/UDP-N-acetylglucosamine-1-phosphate transferase	2	3	2	2	2	2	3	2	2
COG0476	Molybdopterin or thiamine biosynthesis adenylyltransferase	2	2	1	1	2	3	2	1	2
COG0488	ATPase components of ABC transporters with duplicated ATPase domains	2	2	2	2	2	2	2	2	2
COG0496	Broad specificity polyphosphatase and 5'/3'-nucleotidase SurE	2	2	2	2	2	2	2	2	1
COG0498	Threonine synthase	2	2	2	2	2	2	2	2	2
COG0514	Superfamily II DNA helicase RecQ	2	2	2	2	3	3	2	1	1
COG0520	Selenocysteine lyase/Cysteine desulfurase	2	2	2	3	4	2	4	3	3
COG0530	Ca2+/Na+ antiporter	2	6	2	2	1	1	1	1	0
COG0535	Radical SAM superfamily enzyme, MoaA/NifB/PqqE/SkfB family	2	4	3	4	4	4	2	2	4
COG0539	Ribosomal protein S1	2	1	0	0	2	2	0	0	0
COG0547	Anthranilate phosphoribosyltransferase	2	3	2	2	2	2	2	2	2
COG0550	DNA topoisomerase IA	2	3	1	1	2	1	1	1	1
COG0553	Superfamily II DNA or RNA helicase, SNF2 family	2	1	1	2	1	4	1	1	3
COG0557	Exoribonuclease R	2	2	2	2	2	2	2	2	2
COG0558	Phosphatidylglycerophosphate synthase	2	1	2	1	1	2	1	1	1
COG0561	Hydroxymethylpyrimidine pyrophosphatase and other HAD family phosphatases	2	3	2	3	4	4	3	3	3
COG0564	Pseudouridylate synthase, 23S rRNA- or tRNA-specific	2	2	0	2	1	2	1	1	2
COG0572	Uridine kinase	2	2	2	2	2	3	2	2	3
COG0573	ABC-type phosphate transport system, permease component	2	3	1	1	4	2	1	2	2
COG0574	Phosphoenolpyruvate synthase/pyruvate phosphate dikinase	2	4	3	3	5	7	4	3	3
COG0579	L-2-hydroxyglutarate oxidase LhgO	2	2	2	3	2	1	2	2	2
COG0580	Glycerol uptake facilitator and related aquaporins (Major Intrinsic Protein Family)	2	2	0	1	0	0	1	1	1
COG0581	ABC-type phosphate transport system, permease component	2	3	1	1	4	2	1	2	2
COG0586	Uncharacterized membrane protein DedA, SNARE-associated domain	2	2	2	2	2	2	2	3	2
COG0587	DNA polymerase III, alpha subunit	2	1	1	0	2	2	1	1	1
COG0591	Na+/proline symporter	2	6	1	5	2	4	1	0	4
COG0598	Mg2+ and Co2+ transporter CorA	2	1	2	1	1	2	1	2	1
COG0600	ABC-type nitrate/sulfonate/bicarbonate transport system, permease component	2	6	4	3	3	3	4	4	3
COG0608	Single-stranded DNA-specific exonuclease, DHH superfamily, may be involved in archaeal DNA replication intiation	2	2	2	2	2	2	2	2	2
COG0616	Periplasmic serine protease, ClpP class	2	2	3	2	3	2	2	2	2
COG0617	tRNA nucleotidyltransferase/poly(A) polymerase	2	2	2	2	2	2	2	2	2
COG0618	nanoRNase/pAp phosphatase, hydrolyzes c-di-AMP and oligoRNAs	2	1	1	1	2	2	1	1	1
COG0619	Energy-coupling factor transporter transmembrane protein EcfT	2	3	2	2	2	2	2	3	2
COG0621	tRNA A37 methylthiotransferase MiaB	2	2	2	2	2	2	2	2	2
COG0622	Predicted phosphodiesterase	2	1	2	1	0	0	0	0	1
COG0624	Acetylornithine deacetylase/Succinyl-diaminopimelate desuccinylase or related deacylase	2	1	1	0	1	2	0	0	1
COG0629	Single-stranded DNA-binding protein	2	2	2	2	2	2	2	2	2
COG0635	Coproporphyrinogen III oxidase or related Fe-S oxidoreductase	2	2	1	1	1	1	1	1	2
COG0636	FoF1-type ATP synthase, membrane subunit c/Archaeal/vacuolar-type H+-ATPase, subunit K	2	1	1	2	3	3	1	1	2
COG0645	Predicted kinase	2	0	0	1	1	4	2	1	0
COG0646	Methionine synthase I (cobalamin-dependent), methyltransferase domain	2	0	0	0	1	1	0	0	0
COG0666	Ankyrin repeat	2	2	0	0	1	3	1	1	1
COG0667	Predicted oxidoreductase (related to aryl-alcohol dehydrogenase)	2	5	7	6	11	10	6	6	4
COG0678	Peroxiredoxin	2	2	1	1	2	2	1	1	1
COG0679	Predicted permease	2	3	1	1	3	2	1	1	2
COG0704	Phosphate uptake regulator	2	1	1	1	1	1	1	1	1
COG0719	Fe-S cluster assembly scaffold protein SufB	2	2	2	2	2	2	2	2	2
COG0721	Asp-tRNAAsn/Glu-tRNAGln amidotransferase C subunit	2	1	1	1	2	1	1	1	1
COG0726	Peptidoglycan/xylan/chitin deacetylase, PgdA/CDA1 family	2	2	2	1	3	3	1	2	2
COG0728	Peptidoglycan biosynthesis protein MviN/MurJ, putative lipid II flippase	2	2	2	1	2	1	2	1	2
COG0741	Soluble lytic murein transglycosylase and related regulatory proteins (some contain LysM/invasin domains)	2	2	1	2	2	2	1	2	1
COG0742	16S rRNA G966 N2-methylase RsmD	2	1	1	1	1	1	1	1	1
COG0744	Membrane carboxypeptidase (penicillin-binding protein)	2	2	2	2	3	2	3	3	2
COG0760	Parvulin-like peptidyl-prolyl isomerase	2	1	3	7	5	3	4	2	2
COG0762	Uncharacterized conserved protein YggT, Ycf19 family	2	2	2	2	2	2	2	2	2
COG0768	Cell division protein FtsI/penicillin-binding protein 2	2	2	2	2	2	2	2	2	2
COG0770	UDP-N-acetylmuramyl pentapeptide synthase	2	1	1	1	1	1	1	1	1
COG0772	Bacterial cell division protein FtsW, lipid II flippase	2	2	2	2	2	2	2	2	2
COG0776	Bacterial nucleoid DNA-binding protein	2	1	1	1	3	2	1	1	1
COG0798	Arsenite efflux pump ArsB, ACR3 family	2	2	1	1	1	3	3	1	1
COG0803	ABC-type Zn uptake system ZnuABC, Zn-binding component ZnuA	2	4	3	2	2	3	2	2	3
COG0817	Holliday junction resolvasome RuvABC endonuclease subunit	2	1	1	1	1	2	1	1	1
COG0823	Periplasmic component of the Tol biopolymer transport system	2	1	0	0	1	2	0	0	0
COG0824	Acyl-CoA thioesterase FadM	2	4	3	3	3	3	2	2	2
COG0832	Urease beta subunit	2	2	1	1	1	1	1	1	2
COG0843	Heme/copper-type cytochrome/quinol oxidase, subunit 1	2	3	1	2	2	2	1	1	2
COG0860	N-acetylmuramoyl-L-alanine amidase	2	2	2	2	2	2	2	2	2
COG1052	Lactate dehydrogenase or related 2-hydroxyacid dehydrogenase	2	2	1	4	0	1	2	2	1
COG1053	Succinate dehydrogenase/fumarate reductase, flavoprotein subunit	2	2	1	1	1	2	1	1	1
COG1060	2-iminoacetate synthase ThiH (tyrosine cleavage enzyme, thamine biosynthesis)	2	2	2	2	2	2	2	2	2
COG1064	D-arabinose 1-dehydrogenase, Zn-dependent alcohol dehydrogenase family	2	1	2	2	1	1	1	1	0
COG1091	dTDP-4-dehydrorhamnose reductase	2	2	2	2	2	2	2	2	2
COG1104	Cysteine sulfinate desulfinase/cysteine desulfurase or related enzyme	2	3	2	3	4	3	2	2	4
COG1108	ABC-type Mn2+/Zn2+ transport system, permease component	2	4	3	3	2	3	2	2	3
COG1116	ABC-type nitrate/sulfonate/bicarbonate transport system, ATPase component	2	7	6	3	5	3	6	6	3
COG1117	ABC-type phosphate transport system, ATPase component	2	3	1	1	4	3	1	2	2
COG1121	ABC-type Mn2+/Zn2+ transport system, ATPase component	2	4	3	3	2	3	2	2	3
COG1123	ABC-type glutathione transport system ATPase component, contains duplicated ATPase domain	2	2	2	2	1	3	2	2	2
COG1134	ABC-type polysaccharide/polyol phosphate transport system, ATPase component	2	2	1	3	2	0	3	2	2
COG1136	ABC-type lipoprotein export system, ATPase component	2	2	3	7	4	8	2	3	4
COG1141	Ferredoxin	2	1	1	1	2	2	1	1	1
COG1143	Formate hydrogenlyase subunit 6/NADH:ubiquinone oxidoreductase 23 kD subunit (chain I)	2	1	1	2	2	4	1	1	1
COG1159	GTPase Era, involved in 16S rRNA processing	2	1	1	1	1	2	1	1	1
COG1161	Ribosome biogenesis GTPase A	2	1	0	1	1	2	1	1	1
COG1164	Oligoendopeptidase F	2	1	1	1	0	1	0	1	0
COG1178	ABC-type Fe3+ transport system, permease component	2	2	1	2	2	2	1	1	1
COG1187	16S rRNA U516 pseudouridylate synthase RsuA and related 23S rRNA U2605, pseudouridylate synthases	2	2	2	2	2	2	2	2	2
COG1210	UTP-glucose-1-phosphate uridylyltransferase	2	1	1	1	1	1	1	1	0
COG1219	ATP-dependent protease Clp, ATPase subunit	2	1	2	2	2	1	1	1	1
COG1239	Mg-chelatase subunit ChlI	2	2	2	2	2	2	2	2	2
COG1253	Hemolysin or related protein, contains CBS domains	2	2	2	2	3	3	3	3	2
COG1270	Cobalamin biosynthesis protein CobD/CbiB	2	1	1	1	1	1	1	1	1
COG1277	ABC-type transport system involved in multi-copper enzyme maturation, permease component	2	2	0	1	2	2	1	2	1
COG1290	Cytochrome b subunit of the bc complex	2	0	0	0	2	5	0	0	0
COG1293	Predicted component of the ribosome quality control (RQC) complex, YloA/Tae2 family, contains fibronectin-binding (FbpA) and DUF814 domains	2	1	1	1	1	1	1	1	1
COG1305	Transglutaminase-like enzyme, putative cysteine protease	2	1	1	0	6	2	2	3	1
COG1314	Preprotein translocase subunit SecG	2	1	1	1	1	1	1	1	1
COG1316	Anionic cell wall polymer biosynthesis enzyme, LytR-Cps2A-Psr (LCP) family	2	1	1	2	1	2	1	1	1
COG1351	Thymidylate synthase ThyX	2	1	1	1	1	1	0	0	1
COG1363	Putative aminopeptidase FrvX	2	2	1	1	1	1	2	2	0
COG1398	Fatty-acid desaturase	2	3	2	2	4	4	2	3	2
COG1408	Predicted phosphohydrolase, MPP superfamily	2	2	1	3	1	2	1	1	2
COG1409	3',5'-cyclic AMP phosphodiesterase CpdA	2	0	1	0	3	2	2	2	0
COG1453	Predicted oxidoreductase of the aldo/keto reductase family	2	5	3	4	3	2	2	3	2
COG1473	Metal-dependent amidase/aminoacylase/carboxypeptidase	2	2	2	2	2	2	2	2	2
COG1506	Dipeptidyl aminopeptidase/acylaminoacyl peptidase	2	2	1	1	2	2	1	1	1
COG1544	Ribosome-associated translation inhibitor RaiA	2	2	1	2	2	3	1	1	1
COG1555	DNA uptake protein ComE and related DNA-binding proteins	2	2	2	1	3	2	2	2	2
COG1562	Phytoene/squalene synthetase	2	2	2	2	2	2	2	2	2
COG1570	Exonuclease VII, large subunit	2	0	0	0	1	2	0	0	0
COG1573	Uracil-DNA glycosylase	2	2	2	1	1	4	2	1	1
COG1585	Membrane protein implicated in regulation of membrane protease activity	2	1	1	1	3	1	0	0	1
COG1596	Periplasmic protein involved in polysaccharide export, contains SLBB domain of the beta-grasp fold	2	2	1	2	2	3	2	2	1
COG1615	Uncharacterized membrane protein, UPF0182 family	2	2	2	3	1	3	2	2	1
COG1622	Heme/copper-type cytochrome/quinol oxidase, subunit 2	2	3	1	2	2	3	1	1	2
COG1624	Diadenylate cyclase (c-di-AMP synthetase), DisA_N domain	2	1	1	2	1	1	1	1	1
COG1682	ABC-type polysaccharide/polyol phosphate export permease	2	2	1	3	2	0	3	2	2
COG1696	D-alanyl-lipoteichoic acid acyltransferase DltB, MBOAT superfamily	2	3	1	1	0	0	3	3	0
COG1729	Periplasmic TolA-binding protein (function unknown)	2	0	0	0	0	0	0	0	0
COG1741	Redox-sensitive bicupin YhaK, pirin superfamily	2	5	1	2	2	2	1	1	1
COG1773	Rubredoxin	2	1	1	3	3	1	2	2	3
COG1792	Cell shape-determining protein MreC	2	1	1	1	1	1	1	1	1
COG1802	DNA-binding transcriptional regulator, GntR family	2	1	1	0	1	1	0	0	1
COG1808	Uncharacterized membrane protein	2	2	1	3	3	4	2	2	1
COG1811	Uncharacterized membrane protein YqgA, affects biofilm formation	2	1	1	1	1	1	1	1	1
COG1818	tRNA(Ser,Leu) C12 N-acetylase TAN1, contains THUMP domain	2	0	0	0	0	1	0	0	0
COG1858	Cytochrome c peroxidase	2	0	1	1	0	2	0	0	1
COG1873	Sporulation protein YlmC, PRC-barrel domain family	2	0	0	0	1	2	0	0	0
COG1898	dTDP-4-dehydrorhamnose 3,5-epimerase or related enzyme	2	2	1	2	1	1	1	1	2
COG1902	2,4-dienoyl-CoA reductase or related NADH-dependent reductase, Old Yellow Enzyme (OYE) family	2	3	2	4	2	1	1	2	0
COG1934	Lipopolysaccharide export system protein LptA	2	0	0	0	1	1	0	1	0
COG1937	DNA-binding transcriptional regulator, FrmR family	2	1	1	0	1	1	1	1	0
COG1940	Sugar kinase of the NBD/HSP70 family, may contain an N-terminal HTH domain	2	1	1	2	3	2	2	2	1
COG1971	Putative Mn2+ efflux pump MntP	2	1	3	0	1	1	1	1	0
COG1977	Molybdopterin converting factor, small subunit	2	2	2	2	2	2	2	2	2
COG1985	Pyrimidine reductase, riboflavin biosynthesis	2	1	1	1	2	4	1	1	1
COG1994	Zn-dependent protease (includes SpoIVFB)	2	2	0	1	3	2	1	1	2
COG1997	Ribosomal protein L37AE/L43A	2	0	0	0	1	1	0	0	0
COG2023	RNase P subunit RPR2	2	0	0	0	0	0	0	0	0
COG2041	Periplasmic DMSO/TMAO reductase YedYZ, molybdopterin-dependent catalytic subunit	2	2	3	2	2	2	2	2	1
COG2072	Predicted flavoprotein CzcO associated with the cation diffusion facilitator CzcD	2	2	0	5	3	2	0	0	2
COG2082	Precorrin isomerase	2	1	3	2	3	1	2	2	1
COG2093	RNA polymerase subunit RPABC4/transcription elongation factor Spt4	2	0	0	0	0	1	0	0	0
COG2105	Uncharacterized conserved protein YtfP, gamma-glutamylcyclotransferase (GGCT)/AIG2-like family	2	1	1	1	2	3	0	0	0
COG2114	Adenylate cyclase, class 3	2	2	1	2	3	1	2	2	4
COG2119	Putative Ca2+/H+ antiporter, TMEM165/GDT1 family	2	0	0	0	2	2	0	0	0
COG2124	Cytochrome P450	2	9	4	9	11	9	5	4	3
COG2127	ATP-dependent Clp protease adapter protein ClpS	2	2	2	2	2	2	2	2	2
COG2146	Ferredoxin subunit of nitrite reductase or a ring-hydroxylating dioxygenase	2	0	1	2	5	2	0	0	2
COG2153	Predicted N-acyltransferase, GNAT family	2	2	1	2	2	3	1	1	2
COG2154	Pterin-4a-carbinolamine dehydratase	2	2	2	2	3	3	3	3	1
COG2187	Aminoglycoside phosphotransferase family enzyme	2	1	1	1	1	2	1	1	1
COG2211	Na+/melibiose symporter or related transporter	2	3	4	5	3	2	5	6	3
COG2220	L-ascorbate metabolism protein UlaG, beta-lactamase superfamily	2	3	2	3	3	3	2	2	2
COG2242	Precorrin-6B methylase 2	2	2	2	2	2	2	2	2	2
COG2267	Lysophospholipase, alpha-beta hydrolase superfamily	2	2	0	3	1	1	2	1	2
COG2268	Uncharacterized membrane protein YqiK, contains Band7/PHB/SPFH domain	2	0	0	2	2	0	2	2	0
COG2303	Choline dehydrogenase or related flavoprotein	2	6	2	4	3	4	1	2	4
COG2314	Uncharacterized membrane protein YozV, TM2 domain	2	1	1	2	2	3	1	1	1
COG2335	Uncaracterized surface protein containing fasciclin (FAS1) repeats	2	1	2	2	4	2	2	3	3
COG2340	Uncharacterized conserved protein YkwD, contains CAP (CSP/antigen 5/PR1) domain	2	2	0	2	1	2	0	1	0
COG2343	Uncharacterized conserved protein, DUF427 family	2	2	1	2	2	2	2	2	1
COG2345	Predicted transcriptional regulator, ArsR family	2	1	2	1	4	1	1	1	1
COG2350	Uncharacterized conserved protein YciI, contains a putative active-site phosphohistidine	2	1	1	2	2	2	2	1	1
COG2351	5-hydroxyisourate hydrolase (purine catabolism), transthyretin-related family	2	2	2	0	2	1	1	0	1
COG2370	Hydrogenase/urease accessory protein HupE	2	3	1	3	1	2	1	1	3
COG2385	Peptidoglycan hydrolase (amidase) enhancer domain	2	2	2	2	2	2	2	2	2
COG2391	Uncharacterized membrane protein YedE/YeeE, contains two sulfur transport domains	2	1	0	0	2	2	0	1	1
COG2608	Copper chaperone CopZ	2	8	2	1	2	2	3	2	2
COG2710	Nitrogenase molybdenum-iron protein, alpha and beta chains	2	5	2	2	6	6	2	2	6
COG2717	Periplasmic DMSO/TMAO reductase YedYZ, heme-binding membrane subunit	2	0	0	0	0	2	0	0	0
COG2770	HAMP domain	2	1	0	3	1	2	0	1	3
COG2805	Tfp pilus assembly protein PilT, pilus retraction ATPase	2	2	2	2	2	2	2	2	2
COG2812	DNA polymerase III, gamma/tau subunits	2	2	1	2	2	5	1	1	1
COG2814	Predicted arabinose efflux permease, MFS family	2	10	8	5	2	3	5	4	3
COG2821	Membrane-bound lytic murein transglycosylase	2	1	0	1	1	1	1	1	1
COG2823	Osmotically-inducible protein OsmY, contains BON domain	2	0	0	0	2	4	0	0	0
COG2834	Outer membrane lipoprotein-sorting protein	2	0	0	0	0	0	0	0	0
COG2836	Sulfite exporter TauE/SafE	2	0	1	1	0	2	1	1	1
COG2885	Outer membrane protein OmpA and related peptidoglycan-associated (lipo)proteins	2	1	1	3	0	4	0	1	0
COG2890	Methylase of polypeptide chain release factors	2	1	1	1	2	1	1	1	1
COG3019	Uncharacterized conserved protein	2	3	1	0	1	1	3	1	4
COG3071	Uncharacterized conserved protein HemY, contains two TPR repeats	2	0	0	0	0	0	0	0	0
COG3105	Uncharacterized membrane-anchored protein YhcB, DUF1043 family	2	0	0	0	0	0	0	0	0
COG3147	Cell division protein DedD (periplasmic protein involved in septation)	2	0	0	0	0	0	0	0	0
COG3153	Predicted N-acetyltransferase YhbS	2	3	2	1	1	0	3	2	2
COG3161	4-hydroxybenzoate synthetase (chorismate-pyruvate lyase)	2	2	1	2	1	1	1	1	1
COG3177	Fic family protein	2	0	1	0	1	1	2	2	1
COG3211	Secreted phosphatase, PhoX family	2	2	1	2	1	2	1	1	1
COG3217	Uncharacterized conserved protein YcbX, contains MOSC and Fe-S domains	2	3	3	3	1	2	1	1	2
COG3221	ABC-type phosphate/phosphonate transport system, periplasmic component	2	2	0	1	1	1	1	1	1
COG3274	Surface polysaccharide O-acyltransferase, integral membrane enzyme	2	2	0	0	1	0	0	0	0
COG3287	Uncharacterized conserved protein, contains FIST_N domain	2	2	0	0	0	0	0	0	0
COG3296	Uncharacterized conserved protein, Tic20 family	2	0	0	0	1	1	1	1	0
COG3338	Carbonic anhydrase	2	2	0	0	0	0	0	0	1
COG3355	Predicted transcriptional regulator	2	0	0	0	0	1	0	0	0
COG3367	Uncharacterized conserved protein, NAD-dependent epimerase/dehydratase family	2	1	3	3	1	2	1	1	0
COG3380	Predicted NAD/FAD-dependent oxidoreductase	2	1	1	2	0	1	1	1	1
COG3408	Glycogen debranching enzyme (alpha-1,6-glucosidase)	2	1	2	1	3	1	2	2	1
COG3411	(2Fe-2S) ferredoxin	2	2	2	2	3	4	1	2	2
COG3439	Uncharacterized conserved protein, DUF302 family	2	0	0	1	1	2	0	0	0
COG3453	Predicted phosphohydrolase, protein tyrosine phosphatase (PTP) superfamily, DUF442 family	2	3	1	1	3	4	0	1	0
COG3541	Predicted nucleotidyltransferase	2	1	0	0	0	0	1	2	0
COG3547	Transposase	2	1	0	6	8	3	0	0	0
COG3594	Fucose 4-O-acetylase or related acetyltransferase	2	0	0	1	0	0	0	3	0
COG3597	Uncharacterized conserved protein, DUF697 family	2	2	1	2	2	2	2	2	2
COG3608	Predicted deacylase	2	2	2	2	2	2	3	3	2
COG3657	Putative component of the toxin-antitoxin plasmid stabilization module	2	1	0	0	0	2	1	1	1
COG3678	Periplasmic protein refolding chaperone Spy/CpxP family	2	2	0	1	1	2	0	0	3
COG3682	Predicted transcriptional regulator	2	1	1	1	1	1	1	1	1
COG3772	Phage-related lysozyme (muramidase), GH24 family	2	1	1	2	2	2	2	1	4
COG3793	Tellurite resistance protein	2	1	1	1	1	1	1	1	1
COG3806	Anti-sigma factor ChrR, cupin superfamily	2	0	0	0	0	0	0	0	1
COG3831	WGR domain, predicted DNA-binding domain in MolR	2	0	0	0	0	1	1	1	0
COG3848	Phosphohistidine swiveling domain of PEP-utilizing enzymes	2	0	0	0	2	1	0	0	0
COG3861	Stress response protein YsnF (function unknown)	2	2	1	1	2	3	1	2	1
COG3968	Glutamine synthetase type III	2	0	1	1	0	1	0	1	1
COG3972	Superfamily I DNA and RNA helicases	2	2	1	0	1	1	1	1	0
COG4122	Predicted O-methyltransferase YrrM	2	3	5	2	5	3	2	2	2
COG4188	Predicted dienelactone hydrolase	2	6	5	4	2	5	3	5	10
COG4221	NADP-dependent 3-hydroxy acid dehydrogenase YdfG	2	4	2	2	6	3	2	2	1
COG4222	Uncharacterized conserved protein	2	1	1	1	2	4	1	1	3
COG4243	Uncharacterized membrane protein	2	2	1	1	1	1	2	1	1
COG4244	Uncharacterized membrane protein	2	5	1	2	4	4	1	1	2
COG4279	Uncharacterized conserved protein, contains Zn finger domain	2	1	1	2	1	2	1	1	2
COG4305	Peptidoglycan-binding domain, expansin	2	0	2	0	0	0	1	1	0
COG4330	Uncharacterized membrane protein	2	1	2	3	1	3	2	2	0
COG4371	Uncharacterized membrane protein	2	1	1	1	1	3	1	1	0
COG4446	Uncharacterized conserved protein, DUF1499 family	2	1	2	2	2	2	1	2	2
COG4451	Ribulose bisphosphate carboxylase small subunit	2	1	1	1	2	2	1	1	1
COG4453	Uncharacterized conserved protein, DUF1778 family	2	3	0	0	4	2	4	1	2
COG4467	Regulator of replication initiation timing	2	0	0	0	1	1	0	0	0
COG4585	Signal transduction histidine kinase	2	1	3	7	1	7	1	1	1
COG4633	Plastocyanin domain containing protein	2	1	0	0	2	1	0	0	0
COG4674	ABC-type uncharacterized transport system, ATPase component	2	1	1	1	1	1	1	1	2
COG4705	Uncharacterized membrane-anchored protein	2	2	0	0	0	0	0	0	0
COG4709	Uncharacterized membrane protein	2	0	0	0	0	0	0	0	0
COG4734	Antirestriction protein	2	0	0	0	0	2	0	0	1
COG4735	Uncharacterized protein YaaW, UPF0174 family	2	1	1	1	2	1	1	1	1
COG4818	Uncharacterized membrane protein	2	0	0	0	2	2	0	0	0
COG4828	Uncharacterized membrane protein	2	5	1	1	0	4	2	2	2
COG4916	Uncharacterized protein	2	0	0	0	0	0	0	0	0
COG4956	Uncharacterized conserved protein YacL, contains PIN and TRAM domains	2	1	1	1	2	1	1	1	1
COG5010	Flp pilus assembly protein TadD, contains TPR repeats	2	2	2	0	3	2	1	2	1
COG5017	UDP-N-acetylglucosamine transferase subunit ALG13	2	2	0	1	0	1	0	0	0
COG5022	Myosin heavy chain	2	0	0	0	0	0	0	0	0
COG5401	Spore germination protein GerM	2	0	0	0	1	3	0	0	1
COG5545	Predicted P-loop ATPase and inactivated derivatives	2	0	0	0	0	1	0	0	0
COG0002	N-acetyl-gamma-glutamylphosphate reductase	1	1	1	1	1	1	1	1	1
COG0005	Purine nucleoside phosphorylase	1	1	1	1	1	1	1	1	1
COG0008	Glutamyl- or glutaminyl-tRNA synthetase	1	1	1	1	2	1	1	1	1
COG0012	Ribosome-binding ATPase YchF, GTP1/OBG family	1	1	1	1	1	1	1	1	1
COG0013	Alanyl-tRNA synthetase	1	1	1	1	1	1	1	1	1
COG0015	Adenylosuccinate lyase	1	1	1	1	1	1	1	1	1
COG0016	Phenylalanyl-tRNA synthetase alpha subunit	1	1	1	1	1	1	1	1	1
COG0017	Aspartyl/asparaginyl-tRNA synthetase	1	1	1	1	3	1	1	1	1
COG0019	Diaminopimelate decarboxylase	1	2	1	1	2	1	1	1	1
COG0022	Pyruvate/2-oxoglutarate/acetoin dehydrogenase complex, dehydrogenase (E1) component	1	1	1	1	2	1	1	1	2
COG0023	Translation initiation factor 1 (eIF-1/SUI1)	1	1	1	1	1	1	1	1	1
COG0026	Phosphoribosylaminoimidazole carboxylase (NCAIR synthetase)	1	1	1	1	1	1	1	1	1
COG0027	Formate-dependent phosphoribosylglycinamide formyltransferase (GAR transformylase)	1	1	1	1	2	1	1	1	1
COG0029	Aspartate oxidase	1	1	1	1	1	1	1	1	1
COG0030	16S rRNA A1518 and A1519 N6-dimethyltransferase RsmA/KsgA/DIM1 (may also have DNA glycosylase/AP lyase activity)	1	1	1	1	1	1	1	1	1
COG0033	Phosphoglucomutase	1	1	1	1	1	1	1	1	1
COG0034	Glutamine phosphoribosylpyrophosphate amidotransferase	1	1	1	1	1	1	1	1	1
COG0035	Uracil phosphoribosyltransferase	1	1	1	1	1	1	1	1	1
COG0036	Pentose-5-phosphate-3-epimerase	1	1	1	1	1	1	1	1	1
COG0038	H+/Cl- antiporter ClcA	1	1	3	2	2	2	4	4	2
COG0040	ATP phosphoribosyltransferase	1	1	1	1	1	1	1	1	1
COG0041	Phosphoribosylcarboxyaminoimidazole (NCAIR) mutase	1	1	1	1	1	1	1	1	1
COG0043	3-polyprenyl-4-hydroxybenzoate decarboxylase	1	1	1	1	1	1	1	1	1
COG0044	Dihydroorotase or related cyclic amidohydrolase	1	1	1	2	2	1	2	1	2
COG0045	Succinyl-CoA synthetase, beta subunit	1	1	1	1	1	1	1	1	1
COG0046	Phosphoribosylformylglycinamidine (FGAM) synthase, synthetase domain	1	1	1	1	1	1	1	1	1
COG0047	Phosphoribosylformylglycinamidine (FGAM) synthase, glutamine amidotransferase domain	1	1	1	1	1	1	1	1	1
COG0048	Ribosomal protein S12	1	1	1	1	1	1	1	1	1
COG0049	Ribosomal protein S7	1	1	1	1	1	1	1	1	1
COG0050	Translation elongation factor EF-Tu, a GTPase	1	1	1	1	1	1	1	1	1
COG0051	Ribosomal protein S10	1	1	1	1	1	1	1	1	1
COG0052	Ribosomal protein S2	1	1	1	1	1	1	1	1	1
COG0054	6,7-dimethyl-8-ribityllumazine synthase (Riboflavin synthase beta chain)	1	1	1	1	1	1	1	1	1
COG0058	Glucan phosphorylase	1	2	1	1	5	4	3	2	1
COG0059	Ketol-acid reductoisomerase	1	1	1	1	1	1	1	1	1
COG0060	Isoleucyl-tRNA synthetase	1	1	1	1	1	1	1	1	1
COG0062	NAD(P)H-hydrate repair enzyme Nnr, NAD(P)H-hydrate epimerase domain	1	0	0	1	1	1	0	0	0
COG0063	NAD(P)H-hydrate repair enzyme Nnr, NAD(P)H-hydrate dehydratase domain	1	1	1	1	2	1	1	1	1
COG0064	Asp-tRNAAsn/Glu-tRNAGln amidotransferase B subunit	1	1	1	1	1	1	1	1	1
COG0065	Homoaconitase/3-isopropylmalate dehydratase large subunit	1	1	2	3	1	1	2	1	2
COG0066	3-isopropylmalate dehydratase small subunit	1	1	1	2	1	1	1	1	1
COG0067	Glutamate synthase domain 1	1	1	0	0	1	3	0	0	0
COG0069	Glutamate synthase domain 2	1	2	1	2	1	3	2	2	2
COG0070	Glutamate synthase domain 3	1	1	0	0	1	3	0	0	0
COG0072	Phenylalanyl-tRNA synthetase beta subunit	1	1	1	1	1	1	1	1	1
COG0073	tRNA-binding EMAP/Myf domain	1	0	0	0	0	0	1	0	0
COG0074	Succinyl-CoA synthetase, alpha subunit	1	1	1	1	1	1	1	1	1
COG0076	Glutamate or tyrosine decarboxylase or a related PLP-dependent protein	1	0	0	1	0	0	1	1	0
COG0077	Prephenate dehydratase	1	1	1	1	1	1	1	1	1
COG0078	Ornithine carbamoyltransferase	1	1	1	1	1	1	1	1	1
COG0080	Ribosomal protein L11	1	1	1	1	1	1	1	1	1
COG0081	Ribosomal protein L1	1	1	1	1	1	1	1	1	1
COG0082	Chorismate synthase	1	1	1	1	1	1	2	1	1
COG0083	Homoserine kinase	1	1	1	1	1	1	1	1	1
COG0084	Tat protein secretion system quality control protein TatD (DNase activity)	1	1	1	1	1	3	1	1	1
COG0085	DNA-directed RNA polymerase, beta subunit/140 kD subunit	1	1	1	1	1	1	1	1	1
COG0087	Ribosomal protein L3	1	1	1	1	1	1	1	1	1
COG0088	Ribosomal protein L4	1	1	1	1	1	1	1	1	1
COG0089	Ribosomal protein L23	1	1	1	1	1	1	1	1	1
COG0090	Ribosomal protein L2	1	1	1	1	1	1	1	1	1
COG0091	Ribosomal protein L22	1	1	1	1	1	1	1	1	1
COG0092	Ribosomal protein S3	1	1	1	1	1	1	1	1	1
COG0093	Ribosomal protein L14	1	1	1	1	1	1	1	1	1
COG0094	Ribosomal protein L5	1	1	1	1	1	1	1	1	1
COG0095	Lipoate-protein ligase A	1	1	1	1	2	1	1	1	1
COG0097	Ribosomal protein L6P/L9E	1	1	1	1	1	1	1	1	1
COG0098	Ribosomal protein S5	1	1	1	1	1	1	1	1	1
COG0100	Ribosomal protein S11	1	1	1	1	1	1	1	1	1
COG0101	tRNA U38,U39,U40 pseudouridine synthase TruA	1	1	1	1	1	1	1	1	1
COG0102	Ribosomal protein L13	1	1	1	1	1	1	1	1	1
COG0103	Ribosomal protein S9	1	1	1	1	1	1	1	1	1
COG0104	Adenylosuccinate synthase	1	1	1	1	1	1	1	1	1
COG0105	Nucleoside diphosphate kinase	1	1	1	1	1	1	1	1	1
COG0106	Phosphoribosylformimino-5-aminoimidazole carboxamide ribonucleotide (ProFAR) isomerase	1	1	1	1	1	1	1	1	1
COG0107	Imidazole glycerol phosphate synthase subunit HisF	1	1	1	1	1	1	1	1	1
COG0108	3,4-dihydroxy-2-butanone 4-phosphate synthase	1	1	1	1	1	1	1	1	1
COG0109	Polyprenyltransferase (heme O synthase)	1	1	1	1	1	1	1	1	1
COG0111	Phosphoglycerate dehydrogenase or related dehydrogenase	1	1	1	1	1	1	1	1	1
COG0112	Glycine/serine hydroxymethyltransferase	1	1	1	1	1	1	1	1	1
COG0113	Delta-aminolevulinic acid dehydratase, porphobilinogen synthase	1	2	2	2	2	2	1	1	2
COG0116	23S rRNA G2445 N2-methylase RlmL	1	1	1	1	1	1	1	1	1
COG0117	Pyrimidine deaminase domain of riboflavin biosynthesis protein RibD	1	1	1	1	1	1	1	1	1
COG0118	Imidazoleglycerol phosphate synthase glutamine amidotransferase subunit HisH	1	1	1	1	1	1	1	1	1
COG0120	Ribose 5-phosphate isomerase	1	1	1	1	1	1	1	1	1
COG0121	Predicted glutamine amidotransferase	1	2	1	1	2	2	0	1	0
COG0122	3-methyladenine DNA glycosylase/8-oxoguanine DNA glycosylase	1	1	1	1	1	1	1	1	0
COG0124	Histidyl-tRNA synthetase	1	1	1	1	1	1	1	1	1
COG0125	Thymidylate kinase	1	1	1	2	1	1	1	1	1
COG0126	3-phosphoglycerate kinase	1	1	1	1	1	1	1	1	1
COG0127	Inosine/xanthosine triphosphate pyrophosphatase, all-alpha NTP-PPase family	1	1	1	1	1	1	1	1	1
COG0128	5-enolpyruvylshikimate-3-phosphate synthase	1	1	1	1	1	1	2	2	1
COG0129	Dihydroxyacid dehydratase/phosphogluconate dehydratase	1	1	0	1	2	1	1	1	1
COG0130	tRNA U55 pseudouridine synthase TruB, may also work on U342 of tmRNA	1	1	1	1	1	1	1	1	1
COG0131	Imidazoleglycerol phosphate dehydratase HisB	1	1	1	1	1	1	1	1	0
COG0132	Dethiobiotin synthetase	1	1	1	1	1	1	1	1	2
COG0133	Tryptophan synthase beta chain	1	2	2	1	1	1	1	1	1
COG0134	Indole-3-glycerol phosphate synthase	1	1	2	1	1	1	1	1	1
COG0135	Phosphoribosylanthranilate isomerase	1	1	1	1	1	1	1	1	1
COG0136	Aspartate-semialdehyde dehydrogenase	1	1	1	1	1	1	1	1	1
COG0137	Argininosuccinate synthase	1	1	1	1	1	1	1	1	1
COG0138	AICAR transformylase/IMP cyclohydrolase PurH	1	1	1	1	1	1	1	1	1
COG0139	Phosphoribosyl-AMP cyclohydrolase	1	1	1	1	2	1	1	1	1
COG0140	Phosphoribosyl-ATP pyrophosphohydrolase	1	0	0	0	1	1	0	0	0
COG0141	Histidinol dehydrogenase	1	1	1	1	1	1	1	1	2
COG0143	Methionyl-tRNA synthetase	1	1	1	1	1	2	1	1	1
COG0144	16S rRNA C967 or C1407 C5-methylase, RsmB/RsmF family	1	1	1	1	1	1	1	1	1
COG0145	N-methylhydantoinase A/oxoprolinase/acetone carboxylase, beta subunit	1	1	1	1	1	1	1	1	1
COG0146	N-methylhydantoinase B/oxoprolinase/acetone carboxylase, alpha subunit	1	1	1	1	1	1	1	1	1
COG0148	Enolase	1	1	1	1	1	1	1	1	1
COG0149	Triosephosphate isomerase	1	1	1	1	1	1	1	1	1
COG0150	Phosphoribosylaminoimidazole (AIR) synthetase	1	1	1	1	1	1	1	1	1
COG0151	Phosphoribosylamine-glycine ligase	1	1	1	1	1	1	1	1	1
COG0152	Phosphoribosylaminoimidazole-succinocarboxamide synthase	1	1	1	1	1	1	1	1	1
COG0157	Nicotinate-nucleotide pyrophosphorylase	1	1	1	1	1	1	1	1	1
COG0159	Tryptophan synthase alpha chain	1	2	2	1	1	1	1	1	1
COG0162	Tyrosyl-tRNA synthetase	1	1	1	1	1	1	1	1	1
COG0163	3-polyprenyl-4-hydroxybenzoate decarboxylase	1	1	1	1	1	1	1	1	1
COG0164	Ribonuclease HII	1	1	1	1	1	1	1	1	1
COG0165	Argininosuccinate lyase	1	1	1	1	1	1	1	1	1
COG0166	Glucose-6-phosphate isomerase	1	1	1	1	1	2	1	1	1
COG0167	Dihydroorotate dehydrogenase	1	3	2	3	2	2	2	2	2
COG0168	Trk-type K+ transport system, membrane component	1	2	1	2	1	3	1	1	1
COG0169	Shikimate 5-dehydrogenase	1	1	1	1	1	1	1	1	1
COG0170	Dolichol kinase	1	1	1	1	1	1	1	1	1
COG0171	NH3-dependent NAD+ synthetase	1	1	1	1	1	1	1	1	1
COG0172	Seryl-tRNA synthetase	1	1	1	1	1	1	1	1	1
COG0173	Aspartyl-tRNA synthetase	1	1	1	1	1	1	1	1	1
COG0177	Endonuclease III	1	2	1	1	1	1	1	1	1
COG0178	Excinuclease UvrABC ATPase subunit	1	1	1	1	1	1	1	1	1
COG0179	2-keto-4-pentenoate hydratase/2-oxohepta-3-ene-1,7-dioic acid hydratase (catechol pathway)	1	1	1	2	2	1	2	2	2
COG0180	Tryptophanyl-tRNA synthetase	1	1	1	1	1	1	1	1	1
COG0181	Porphobilinogen deaminase	1	1	1	1	1	1	1	1	1
COG0182	Methylthioribose-1-phosphate isomerase (methionine salvage pathway), a paralog of eIF-2B alpha subunit	1	2	1	1	1	1	1	1	1
COG0183	Acetyl-CoA acetyltransferase	1	1	0	1	1	1	1	1	1
COG0184	Ribosomal protein S15P/S13E	1	1	1	1	1	1	1	1	1
COG0185	Ribosomal protein S19	1	1	1	1	1	1	1	1	1
COG0186	Ribosomal protein S17	1	1	1	1	2	1	1	1	1
COG0187	DNA gyrase/topoisomerase IV, subunit B	1	1	1	0	1	1	1	1	1
COG0190	5,10-methylene-tetrahydrofolate dehydrogenase/Methenyl tetrahydrofolate cyclohydrolase	1	1	1	1	1	1	1	1	1
COG0191	Fructose/tagatose bisphosphate aldolase	1	2	1	1	1	1	1	1	1
COG0192	S-adenosylmethionine synthetase	1	1	1	1	2	2	1	1	1
COG0193	Peptidyl-tRNA hydrolase	1	1	1	1	1	1	1	1	1
COG0194	Guanylate kinase	1	1	1	1	1	1	1	1	1
COG0195	Transcription antitermination factor NusA, contains S1 and KH domains	1	1	1	1	1	1	1	1	1
COG0196	FAD synthase	1	1	1	1	2	1	1	1	1
COG0197	Ribosomal protein L16/L10AE	1	1	1	1	1	1	1	1	1
COG0198	Ribosomal protein L24	1	1	1	1	1	1	1	1	1
COG0199	Ribosomal protein S14	1	1	1	1	1	1	1	1	1
COG0200	Ribosomal protein L15	1	1	1	1	1	1	1	1	1
COG0201	Preprotein translocase subunit SecY	1	1	1	1	1	1	1	1	1
COG0202	DNA-directed RNA polymerase, alpha subunit/40 kD subunit	1	1	1	1	1	1	1	1	1
COG0203	Ribosomal protein L17	1	1	1	1	2	1	1	1	1
COG0205	6-phosphofructokinase	1	2	1	2	2	2	1	1	2
COG0206	Cell division GTPase FtsZ	1	1	1	1	1	1	1	1	1
COG0208	Ribonucleotide reductase beta subunit, ferritin-like domain	1	1	1	1	1	1	1	1	1
COG0209	Ribonucleotide reductase alpha subunit	1	1	1	1	1	1	1	1	1
COG0211	Ribosomal protein L27	1	1	1	1	1	1	1	1	1
COG0212	5-formyltetrahydrofolate cyclo-ligase	1	1	1	1	1	1	1	1	1
COG0215	Cysteinyl-tRNA synthetase	1	1	1	1	2	2	1	1	1
COG0216	Protein chain release factor A	1	1	1	1	1	2	1	1	1
COG0217	Transcriptional and/or translational regulatory protein YebC/TACO1	1	1	1	1	1	1	1	1	1
COG0219	tRNA(Leu) C34 or U34 (ribose-2'-O)-methylase TrmL, contains SPOUT domain	1	1	1	1	1	1	1	1	1
COG0220	tRNA G46 methylase TrmB	1	1	1	1	1	1	1	1	1
COG0221	Inorganic pyrophosphatase	1	1	1	1	1	2	1	1	1
COG0222	Ribosomal protein L7/L12	1	1	1	1	1	1	1	1	1
COG0223	Methionyl-tRNA formyltransferase	1	1	1	1	1	1	1	1	1
COG0225	Peptide methionine sulfoxide reductase MsrA	1	2	2	2	2	2	1	2	1
COG0227	Ribosomal protein L28	1	1	1	1	1	1	1	1	1
COG0228	Ribosomal protein S16	1	1	1	1	1	1	1	1	1
COG0229	Peptide methionine sulfoxide reductase MsrB	1	1	1	1	1	1	1	1	1
COG0230	Ribosomal protein L34	1	0	0	0	1	1	0	0	0
COG0231	Translation elongation factor P (EF-P)/translation initiation factor 5A (eIF-5A)	1	1	1	1	1	1	1	1	1
COG0233	Ribosome recycling factor	1	1	1	1	2	1	1	1	1
COG0235	Ribulose-5-phosphate 4-epimerase/Fuculose-1-phosphate aldolase	1	1	1	1	2	1	2	1	0
COG0237	Dephospho-CoA kinase	1	1	1	1	1	1	1	1	1
COG0238	Ribosomal protein S18	1	1	1	1	1	1	1	1	1
COG0243	Anaerobic selenocysteine-containing dehydrogenase	1	3	2	2	1	1	2	2	2
COG0244	Ribosomal protein L10	1	1	1	1	1	1	1	1	1
COG0245	2C-methyl-D-erythritol 2,4-cyclodiphosphate synthase	1	1	1	1	1	1	1	1	1
COG0247	Fe-S oxidoreductase	1	1	1	1	2	1	1	1	1
COG0248	Exopolyphosphatase/pppGpp-phosphohydrolase	1	2	1	2	1	1	1	1	1
COG0249	DNA mismatch repair ATPase MutS	1	1	1	1	1	1	1	1	1
COG0250	Transcription antitermination factor NusG	1	1	1	1	1	1	1	1	1
COG0251	Enamine deaminase RidA, house cleaning of reactive enamine intermediates, YjgF/YER057c/UK114 family	1	4	2	5	2	2	2	1	2
COG0253	Diaminopimelate epimerase	1	1	1	1	1	1	1	1	1
COG0254	Ribosomal protein L31	1	1	1	1	1	1	1	1	1
COG0256	Ribosomal protein L18	1	1	1	1	1	1	1	1	1
COG0257	Ribosomal protein L36	1	0	0	1	1	2	1	0	0
COG0258	5'-3' exonuclease	1	0	0	0	1	1	0	0	1
COG0259	Pyridoxine/pyridoxamine 5'-phosphate oxidase	1	2	2	1	1	1	1	2	2
COG0260	Leucyl aminopeptidase	1	1	1	1	1	1	1	1	1
COG0261	Ribosomal protein L21	1	1	1	1	1	1	1	1	1
COG0263	Glutamate 5-kinase	1	1	1	1	1	1	1	1	1
COG0264	Translation elongation factor EF-Ts	1	0	0	0	1	1	0	0	0
COG0266	Formamidopyrimidine-DNA glycosylase	1	2	1	1	1	2	1	1	1
COG0267	Ribosomal protein L33	1	1	1	1	1	1	1	1	1
COG0268	Ribosomal protein S20	1	1	1	1	1	1	1	1	1
COG0272	NAD-dependent DNA ligase	1	1	1	1	1	1	1	1	1
COG0274	Deoxyribose-phosphate aldolase	1	1	1	1	1	1	1	1	1
COG0275	16S rRNA C1402 N4-methylase RsmH	1	1	1	1	1	1	1	1	1
COG0278	Glutaredoxin-related protein	1	1	1	1	1	1	1	1	1
COG0281	Malic enzyme	1	1	1	1	2	1	1	1	1
COG0282	Acetate kinase	1	2	1	1	2	3	1	1	1
COG0283	Cytidylate kinase	1	0	0	0	1	1	0	0	0
COG0285	Folylpolyglutamate synthase/Dihydropteroate synthase	1	1	1	1	1	1	1	1	1
COG0287	Prephenate dehydrogenase	1	2	2	1	1	1	2	2	1
COG0289	Dihydrodipicolinate reductase	1	1	1	1	1	1	1	1	1
COG0291	Ribosomal protein L35	1	1	1	1	1	1	1	1	1
COG0292	Ribosomal protein L20	1	1	1	1	1	1	1	1	1
COG0295	Cytidine deaminase	1	1	1	1	2	1	1	1	1
COG0302	GTP cyclohydrolase I	1	1	3	2	4	1	1	1	2
COG0303	Molybdopterin biosynthesis enzyme	1	1	1	1	1	1	1	1	1
COG0307	Riboflavin synthase alpha chain	1	1	2	1	1	1	1	1	1
COG0308	Aminopeptidase N	1	1	0	1	1	2	1	1	1
COG0310	ABC-type Co2+ transport system, permease component	1	2	1	1	1	2	1	2	1
COG0313	16S rRNA C1402 (ribose-2'-O) methylase RsmI	1	1	1	1	1	1	1	1	1
COG0314	Molybdopterin synthase catalytic subunit	1	1	1	1	1	1	1	1	1
COG0315	Molybdenum cofactor biosynthesis enzyme	1	0	1	1	1	1	1	1	1
COG0317	(p)ppGpp synthase/hydrolase, HD superfamily	1	1	1	1	2	2	1	1	1
COG0319	ssRNA-specific RNase YbeY, 16S rRNA maturation enzyme	1	1	1	1	1	1	1	1	1
COG0321	Lipoate-protein ligase B	1	1	1	1	1	1	1	1	1
COG0323	DNA mismatch repair ATPase MutL	1	0	1	0	1	1	0	1	0
COG0324	tRNA A37 N6-isopentenylltransferase MiaA	1	1	1	1	1	1	1	1	1
COG0325	Uncharacterized pyridoxal phosphate-containing protein, affects Ilv metabolism, UPF0001 family	1	1	1	1	1	1	1	1	1
COG0326	Molecular chaperone, HSP90 family	1	1	1	1	1	1	1	1	1
COG0328	Ribonuclease HI	1	2	1	1	1	1	1	1	1
COG0329	Dihydrodipicolinate synthase/N-acetylneuraminate lyase	1	1	1	1	1	1	1	1	1
COG0331	Malonyl CoA-acyl carrier protein transacylase	1	1	1	1	1	3	1	1	1
COG0332	3-oxoacyl-[acyl-carrier-protein] synthase III	1	2	1	2	2	2	2	1	1
COG0333	Ribosomal protein L32	1	1	1	1	1	1	1	1	1
COG0334	Glutamate dehydrogenase/leucine dehydrogenase	1	2	2	1	1	1	1	1	1
COG0335	Ribosomal protein L19	1	1	1	1	1	1	1	1	1
COG0336	tRNA G37 N-methylase TrmD	1	1	1	1	1	1	1	1	1
COG0337	3-dehydroquinate synthetase	1	3	2	4	1	3	2	2	2
COG0338	Site-specific DNA-adenine methylase	1	2	2	2	1	1	2	1	1
COG0339	Zn-dependent oligopeptidase	1	1	1	1	1	1	1	1	1
COG0341	Preprotein translocase subunit SecF	1	1	1	1	1	1	1	1	1
COG0342	Preprotein translocase subunit SecD	1	1	1	1	1	1	1	1	1
COG0343	Queuine/archaeosine tRNA-ribosyltransferase	1	1	1	1	1	1	1	1	1
COG0345	Pyrroline-5-carboxylate reductase	1	1	1	1	1	1	1	1	1
COG0348	Polyferredoxin	1	0	0	0	0	0	0	0	1
COG0349	Ribonuclease D	1	0	0	0	2	1	0	0	0
COG0351	Hydroxymethylpyrimidine/phosphomethylpyrimidine kinase	1	1	1	1	1	1	1	1	0
COG0352	Thiamine monophosphate synthase	1	1	2	1	2	2	1	1	1
COG0353	Recombinational DNA repair protein RecR	1	1	1	1	1	1	1	1	1
COG0354	Folate-binding Fe-S cluster repair protein YgfZ, possible role in tRNA modification	1	1	1	1	1	1	1	1	1
COG0357	16S rRNA G527 N7-methylase RsmG (former glucose-inhibited division protein B)	1	1	1	1	1	1	1	1	1
COG0358	DNA primase (bacterial type)	1	1	1	1	1	2	1	1	1
COG0359	Ribosomal protein L9	1	1	1	1	1	1	1	1	1
COG0360	Ribosomal protein S6	1	1	1	1	2	1	1	1	1
COG0361	Translation initiation factor IF-1	1	1	1	1	1	1	1	1	1
COG0362	6-phosphogluconate dehydrogenase	1	1	1	1	3	1	1	1	1
COG0364	Glucose-6-phosphate 1-dehydrogenase	1	1	1	1	1	1	1	1	1
COG0365	Acyl-coenzyme A synthetase/AMP-(fatty) acid ligase	1	2	1	2	3	3	2	2	2
COG0368	Cobalamin synthase	1	1	1	1	1	1	1	1	1
COG0369	Sulfite reductase, alpha subunit (flavoprotein)	1	1	0	0	2	1	1	0	0
COG0370	Fe2+ transport system protein B	1	1	0	0	3	3	0	0	2
COG0371	Glycerol dehydrogenase or related enzyme, iron-containing ADH family	1	1	1	1	1	1	1	1	1
COG0372	Citrate synthase	1	1	1	1	2	1	1	1	1
COG0373	Glutamyl-tRNA reductase	1	1	1	1	1	1	1	1	1
COG0375	Zn finger protein HypA/HybF (possibly regulating hydrogenase expression)	1	2	1	2	2	3	1	1	2
COG0376	Catalase (peroxidase I)	1	2	0	1	0	1	0	0	1
COG0377	NADH:ubiquinone oxidoreductase 20 kD subunit (chhain B) or related Fe-S oxidoreductase	1	1	1	1	1	1	1	1	1
COG0379	Quinolinate synthase	1	1	1	1	1	1	1	1	1
COG0380	Trehalose-6-phosphate synthase	1	1	0	1	0	1	1	1	1
COG0381	UDP-N-acetylglucosamine 2-epimerase	1	1	1	1	1	1	1	1	1
COG0383	Alpha-mannosidase	1	1	1	1	1	1	1	1	1
COG0384	Predicted epimerase YddE/YHI9, PhzF superfamily	1	1	1	2	1	1	1	1	1
COG0386	Glutathione peroxidase, house-cleaning role in reducing lipid peroxides	1	0	1	1	0	0	1	0	1
COG0390	ABC-type iron transport system FetAB, permease component	1	1	1	1	2	0	1	1	1
COG0396	Fe-S cluster assembly ATPase SufC	1	1	1	1	1	1	1	1	1
COG0397	Uncharacterized conserved protein YdiU, UPF0061 family	1	2	1	1	1	2	1	1	2
COG0400	Predicted esterase	1	1	1	1	1	1	1	1	1
COG0404	Glycine cleavage system T protein (aminomethyltransferase)	1	2	1	1	1	1	1	1	1
COG0411	ABC-type branched-chain amino acid transport system, ATPase component	1	1	1	1	1	2	1	1	1
COG0412	Dienelactone hydrolase	1	3	3	2	4	5	3	3	1
COG0413	Ketopantoate hydroxymethyltransferase	1	1	1	1	2	1	1	1	1
COG0414	Panthothenate synthetase	1	1	1	1	1	2	1	1	1
COG0415	Deoxyribodipyrimidine photolyase	1	4	2	3	1	3	2	2	2
COG0416	Fatty acid/phospholipid biosynthesis enzyme	1	1	1	1	1	1	1	1	1
COG0418	Dihydroorotase	1	1	1	1	0	1	1	1	1
COG0421	Spermidine synthase	1	0	1	0	2	1	1	1	0
COG0422	Thiamine biosynthesis protein ThiC	1	1	1	1	1	1	1	1	1
COG0424	Predicted house-cleaning NTP pyrophosphatase, Maf/HAM1 superfamily	1	1	1	1	1	1	1	1	1
COG0425	TusA-related sulfurtransferase	1	1	1	1	1	1	1	1	1
COG0428	Zinc transporter ZupT	1	2	0	1	3	1	0	2	0
COG0432	Thiamin phosphate synthase YjbQ, UPF0047 family	1	3	1	2	2	1	3	2	1
COG0433	Archaeal DNA helicase HerA or a related bacterial ATPase, contains HAS-barrel and ATPase domains	1	2	2	1	1	1	2	1	1
COG0434	Predicted TIM-barrel enzyme	1	1	1	1	1	1	1	1	1
COG0435	Glutathionyl-hydroquinone reductase	1	2	2	1	2	3	2	2	2
COG0440	Acetolactate synthase, small subunit	1	1	1	1	1	1	1	1	1
COG0441	Threonyl-tRNA synthetase	1	1	1	2	2	3	1	1	1
COG0442	Prolyl-tRNA synthetase	1	0	0	0	1	1	1	1	1
COG0444	ABC-type dipeptide/oligopeptide/nickel transport system, ATPase component	1	0	0	0	0	0	0	0	0
COG0445	tRNA U34 5-carboxymethylaminomethyl modifying enzyme MnmG/GidA	1	1	1	1	1	1	1	1	1
COG0447	1,4-Dihydroxy-2-naphthoyl-CoA synthase	1	1	1	1	1	1	1	1	1
COG0448	ADP-glucose pyrophosphorylase	1	1	1	1	1	1	1	1	1
COG0449	Glucosamine 6-phosphate synthetase, contains amidotransferase and phosphosugar isomerase domains	1	1	1	1	1	1	1	1	1
COG0452	Phosphopantothenoylcysteine synthetase/decarboxylase	1	1	1	1	1	2	1	1	1
COG0458	Carbamoylphosphate synthase large subunit	1	1	1	1	3	2	1	1	1
COG0460	Homoserine dehydrogenase	1	1	1	1	1	1	1	1	1
COG0462	Phosphoribosylpyrophosphate synthetase	1	1	1	1	2	1	1	1	1
COG0468	RecA/RadA recombinase	1	1	1	1	1	2	1	1	1
COG0469	Pyruvate kinase	1	2	1	2	2	2	2	2	1
COG0473	Isocitrate/isopropylmalate dehydrogenase	1	1	2	2	1	1	2	1	2
COG0479	Succinate dehydrogenase/fumarate reductase, Fe-S protein subunit	1	1	1	1	1	1	1	1	1
COG0481	Translation elongation factor EF-4, membrane-bound GTPase	1	1	1	1	1	1	1	1	1
COG0482	tRNA U34 2-thiouridine synthase MnmA/TrmU, contains the PP-loop ATPase domain	1	1	1	1	1	1	1	1	1
COG0486	tRNA U34 5-carboxymethylaminomethyl modifying GTPase MnmE/TrmE	1	1	1	1	1	1	1	1	1
COG0495	Leucyl-tRNA synthetase	1	1	1	1	1	1	1	1	1
COG0497	DNA repair ATPase RecN	1	1	1	1	1	1	1	1	1
COG0499	S-adenosylhomocysteine hydrolase	1	1	1	1	1	1	1	1	1
COG0502	Biotin synthase or related enzyme	1	1	1	1	1	1	1	1	1
COG0503	Adenine/guanine phosphoribosyltransferase or related PRPP-binding protein	1	1	1	1	1	2	1	1	1
COG0504	CTP synthase (UTP-ammonia lyase)	1	1	1	1	2	1	1	1	1
COG0505	Carbamoylphosphate synthase small subunit	1	1	1	1	1	1	1	1	1
COG0506	Proline dehydrogenase	1	0	0	0	1	1	0	0	0
COG0508	Pyruvate/2-oxoglutarate dehydrogenase complex, dihydrolipoamide acyltransferase (E2) component	1	1	1	1	2	1	2	1	1
COG0509	Glycine cleavage system H protein (lipoate-binding)	1	1	1	1	1	1	1	1	1
COG0511	Biotin carboxyl carrier protein	1	1	1	1	2	2	1	1	1
COG0512	Anthranilate/para-aminobenzoate synthase component II	1	1	1	1	2	1	1	1	1
COG0513	Superfamily II DNA and RNA helicase	1	1	1	1	1	1	1	1	1
COG0516	IMP dehydrogenase/GMP reductase	1	1	1	1	1	1	1	1	1
COG0518	GMP synthase - Glutamine amidotransferase domain	1	1	0	0	2	2	0	0	0
COG0519	GMP synthase, PP-ATPase domain/subunit	1	1	1	1	1	1	1	1	1
COG0521	Molybdopterin biosynthesis enzyme MoaB	1	1	1	2	2	2	1	1	1
COG0522	Ribosomal protein S4 or related protein	1	1	1	1	1	1	1	1	1
COG0525	Valyl-tRNA synthetase	1	1	1	1	1	1	1	1	1
COG0526	Thiol-disulfide isomerase or thioredoxin	1	2	0	1	3	2	0	0	0
COG0527	Aspartokinase	1	1	1	1	1	1	1	1	1
COG0528	Uridylate kinase	1	1	1	1	1	1	1	1	1
COG0529	Adenylylsulfate kinase or related kinase	1	1	1	1	1	1	1	1	1
COG0531	Amino acid transporter	1	4	0	2	5	3	2	2	2
COG0532	Translation initiation factor IF-2, a GTPase	1	1	1	1	1	1	1	1	1
COG0533	tRNA A37 threonylcarbamoyltransferase TsaD	1	1	1	1	1	1	1	1	1
COG0534	Na+-driven multidrug efflux pump	1	2	3	1	0	4	0	1	3
COG0536	GTPase involved in cell partioning and DNA repair	1	1	1	1	1	1	1	1	1
COG0537	Diadenosine tetraphosphate (Ap4A) hydrolase or other HIT family hydrolase	1	1	1	3	2	2	1	1	1
COG0538	Isocitrate dehydrogenase	1	1	1	1	1	1	1	1	1
COG0540	Aspartate carbamoyltransferase, catalytic chain	1	1	1	1	1	1	1	1	1
COG0541	Signal recognition particle GTPase	1	1	1	1	1	1	1	1	1
COG0544	FKBP-type peptidyl-prolyl cis-trans isomerase (trigger factor)	1	1	1	1	2	1	1	1	1
COG0545	FKBP-type peptidyl-prolyl cis-trans isomerase	1	0	1	1	1	1	1	1	1
COG0548	Acetylglutamate kinase	1	1	1	1	1	1	1	1	1
COG0552	Signal recognition particle GTPase	1	1	1	1	1	1	1	1	1
COG0554	Glycerol kinase	1	1	1	1	0	1	1	1	1
COG0556	Excinuclease UvrABC helicase subunit UvrB	1	1	1	1	1	1	1	1	1
COG0560	Phosphoserine phosphatase	1	3	0	0	1	1	0	0	0
COG0565	tRNA C32,U32 (ribose-2'-O)-methylase TrmJ or a related methyltransferase	1	1	1	1	1	1	1	1	1
COG0575	CDP-diglyceride synthetase	1	1	1	1	1	1	1	1	1
COG0577	ABC-type antimicrobial peptide transport system, permease component	1	3	6	5	5	11	2	3	3
COG0578	Glycerol-3-phosphate dehydrogenase	1	1	1	1	1	1	1	1	1
COG0584	Glycerophosphoryl diester phosphodiesterase	1	2	1	1	1	1	1	1	1
COG0592	DNA polymerase III sliding clamp (beta) subunit, PCNA homolog	1	2	2	1	1	4	2	1	1
COG0593	Chromosomal replication initiation ATPase DnaA	1	1	1	1	1	1	1	1	1
COG0594	RNase P protein component	1	1	1	1	1	1	1	1	1
COG0595	mRNA degradation ribonuclease J1/J2	1	1	1	1	1	1	1	1	1
COG0597	Lipoprotein signal peptidase	1	1	1	1	1	1	1	1	1
COG0602	Organic radical activating enzyme	1	2	1	1	1	2	1	2	2
COG0603	7-cyano-7-deazaguanine synthase (queuosine biosynthesis)	1	1	1	1	1	2	1	1	1
COG0605	Superoxide dismutase	1	3	2	2	3	2	2	2	1
COG0606	Predicted ATPase with chaperone activity	1	0	1	1	1	1	1	1	1
COG0611	Thiamine monophosphate kinase	1	1	1	1	1	1	1	1	1
COG0623	Enoyl-[acyl-carrier-protein] reductase (NADH)	1	1	1	1	1	1	1	1	1
COG0627	S-formylglutathione hydrolase FrmB	1	1	1	1	1	1	1	1	1
COG0632	Holliday junction resolvasome RuvABC DNA-binding subunit	1	1	1	1	2	1	1	1	1
COG0639	Diadenosine tetraphosphatase ApaH/serine/threonine protein phosphatase, PP2A family	1	0	0	0	2	1	0	0	0
COG0649	NADH:ubiquinone oxidoreductase 49 kD subunit (chain D)	1	1	1	1	1	1	1	1	1
COG0651	Formate hydrogenlyase subunit 3/Multisubunit Na+/H+ antiporter, MnhD subunit	1	1	1	2	4	2	1	1	2
COG0653	Preprotein translocase subunit SecA (ATPase, RNA helicase)	1	0	0	0	1	1	0	1	0
COG0657	Acetyl esterase/lipase	1	1	1	3	1	1	0	1	1
COG0658	Predicted membrane metal-binding protein	1	0	1	1	1	1	1	1	0
COG0669	Phosphopantetheine adenylyltransferase	1	1	1	1	1	1	1	1	1
COG0671	Membrane-associated phospholipid phosphatase	1	3	2	1	3	2	1	2	0
COG0672	High-affinity Fe2+/Pb2+ permease	1	1	1	1	2	2	1	1	1
COG0676	D-hexose-6-phosphate mutarotase	1	0	1	1	0	1	0	0	0
COG0682	Prolipoprotein diacylglyceryltransferase	1	1	1	1	1	1	1	1	1
COG0685	5,10-methylenetetrahydrofolate reductase	1	1	1	1	1	4	1	1	1
COG0686	Alanine dehydrogenase	1	2	1	2	1	2	1	1	1
COG0687	Spermidine/putrescine-binding periplasmic protein	1	2	1	1	1	1	1	1	1
COG0689	Ribonuclease PH	1	1	1	1	2	1	1	1	1
COG0690	Preprotein translocase subunit SecE	1	1	1	1	2	1	1	1	1
COG0691	tmRNA-binding protein	1	1	1	1	1	1	1	1	1
COG0694	Fe-S cluster biogenesis protein NfuA, 4Fe-4S-binding domain	1	1	1	1	2	2	1	1	1
COG0696	Phosphoglycerate mutase (BPG-independent, AlkP superfamily)	1	1	1	1	1	1	1	1	1
COG0699	Replication fork clamp-binding protein CrfC (dynamin-like GTPase family)	1	1	0	1	0	2	1	1	0
COG0703	Shikimate kinase	1	1	1	1	2	2	1	1	1
COG0706	Membrane protein insertase Oxa1/YidC/SpoIIIJ, required for the localization of integral membrane proteins	1	1	1	0	1	1	0	1	0
COG0708	Exonuclease III	1	1	1	1	1	1	1	1	1
COG0712	FoF1-type ATP synthase, delta subunit	1	1	1	1	1	1	1	1	1
COG0713	NADH:ubiquinone oxidoreductase subunit 11 or 4L (chain K)	1	1	1	1	1	1	1	1	1
COG0717	Deoxycytidine triphosphate deaminase	1	2	1	1	1	1	1	2	2
COG0718	Conserved DNA-binding protein YbaB (function unknown)	1	1	1	1	1	1	1	1	1
COG0720	6-pyruvoyl-tetrahydropterin synthase	1	1	1	1	1	1	1	2	2
COG0722	3-deoxy-D-arabino-heptulosonate 7-phosphate (DAHP) synthase	1	2	1	2	1	1	1	1	1
COG0725	ABC-type molybdate transport system, periplasmic component	1	3	1	1	1	2	1	1	1
COG0727	Fe-S-cluster containining protein	1	1	1	1	1	1	1	1	1
COG0738	Fucose permease	1	1	0	0	0	0	0	0	0
COG0743	1-deoxy-D-xylulose 5-phosphate reductoisomerase	1	1	1	1	1	1	1	1	1
COG0746	Molybdopterin-guanine dinucleotide biosynthesis protein A	1	1	1	1	1	1	1	1	1
COG0748	Putative heme iron utilization protein	1	0	0	0	1	1	0	0	0
COG0749	DNA polymerase I - 3'-5' exonuclease and polymerase domains	1	2	2	2	1	5	2	2	1
COG0751	Glycyl-tRNA synthetase, beta subunit	1	1	1	1	1	1	1	1	1
COG0752	Glycyl-tRNA synthetase, alpha subunit	1	1	1	1	1	1	1	1	1
COG0755	ABC-type transport system involved in cytochrome c biogenesis, permease component	1	2	1	2	1	2	1	1	1
COG0756	dUTPase	1	0	1	1	1	1	0	2	1
COG0757	3-dehydroquinate dehydratase	1	1	1	1	1	2	1	1	1
COG0758	Predicted Rossmann fold nucleotide-binding protein DprA/Smf involved in DNA uptake	1	1	1	1	2	2	1	1	1
COG0759	Membrane-anchored protein YidD, putatitve component of membrane protein insertase Oxa1/YidC/SpoIIIJ	1	1	1	1	2	1	1	1	1
COG0761	4-Hydroxy-3-methylbut-2-enyl diphosphate reductase IspH	1	1	1	1	1	1	1	1	1
COG0763	Lipid A disaccharide synthetase	1	1	1	1	2	2	1	1	1
COG0764	3-hydroxymyristoyl/3-hydroxydecanoyl-(acyl carrier protein) dehydratase	1	1	1	1	1	1	1	1	1
COG0766	UDP-N-acetylglucosamine enolpyruvyl transferase	1	1	1	1	1	1	1	1	1
COG0767	ABC-type transporter Mla maintaining outer membrane lipid asymmetry, permease component MlaE	1	1	1	1	1	1	1	1	2
COG0771	UDP-N-acetylmuramoylalanine-D-glutamate ligase	1	1	1	1	1	1	1	1	1
COG0773	UDP-N-acetylmuramate-alanine ligase	1	1	1	1	1	1	1	1	1
COG0774	UDP-3-O-acyl-N-acetylglucosamine deacetylase	1	1	1	1	1	1	1	1	1
COG0775	Nucleoside phosphorylase	1	0	0	1	0	2	0	0	0
COG0777	Acetyl-CoA carboxylase beta subunit	1	1	1	1	1	1	1	1	1
COG0779	Ribosome maturation factor RimP	1	1	1	1	1	1	1	1	1
COG0780	NADPH-dependent 7-cyano-7-deazaguanine reductase QueF, C-terminal domain, T-fold superfamily	1	1	1	1	1	1	1	1	1
COG0781	Transcription termination factor NusB	1	1	1	1	1	1	1	1	1
COG0785	Cytochrome c biogenesis protein CcdA	1	1	1	1	2	1	1	1	1
COG0786	Na+/glutamate symporter	1	1	0	2	1	2	1	1	0
COG0787	Alanine racemase	1	1	1	1	1	1	1	1	1
COG0788	Formyltetrahydrofolate hydrolase	1	1	1	1	1	1	1	1	1
COG0792	Predicted endonuclease distantly related to archaeal Holliday junction resolvase	1	1	1	1	1	1	1	1	1
COG0794	D-arabinose 5-phosphate isomerase GutQ	1	0	2	0	0	0	0	0	0
COG0796	Glutamate racemase	1	1	1	1	1	1	1	1	1
COG0797	Rare lipoprotein A, peptidoglycan hydrolase digesting "naked" glycans, contains C-terminal SPOR domain	1	0	0	0	1	1	0	0	0
COG0799	Ribosomal silencing factor RsfS, regulates association of 30S and 50S subunits	1	1	1	1	1	1	1	1	1
COG0800	2-keto-3-deoxy-6-phosphogluconate aldolase	1	1	1	1	1	1	1	1	1
COG0801	7,8-dihydro-6-hydroxymethylpterin-pyrophosphokinase	1	1	1	1	1	1	1	1	1
COG0802	tRNA A37 threonylcarbamoyladenosine biosynthesis protein TsaE	1	1	1	1	1	1	1	1	1
COG0804	Urease alpha subunit	1	2	1	1	1	1	1	1	2
COG0805	Sec-independent protein secretion pathway component TatC	1	1	1	1	1	2	1	1	1
COG0806	Ribosomal 30S subunit maturation factor RimM, required for 16S rRNA processing	1	1	1	1	1	1	1	1	1
COG0807	GTP cyclohydrolase II	1	0	0	0	1	1	0	0	0
COG0809	S-adenosylmethionine:tRNA-ribosyltransferase-isomerase (queuine synthetase)	1	1	1	1	2	2	1	1	1
COG0812	UDP-N-acetylenolpyruvoylglucosamine reductase	1	1	1	1	1	2	1	1	1
COG0815	Apolipoprotein N-acyltransferase	1	1	1	1	1	1	1	1	1
COG0818	Diacylglycerol kinase	1	1	2	1	1	1	1	1	1
COG0820	Adenine C2-methylase RlmN of 23S rRNA A2503 and tRNA A37	1	1	1	1	1	1	1	1	1
COG0821	4-hydroxy-3-methylbut-2-en-1-yl diphosphate synthase IspG/GcpE	1	1	1	1	1	1	1	1	1
COG0825	Acetyl-CoA carboxylase alpha subunit	1	1	1	1	1	1	1	1	1
COG0828	Ribosomal protein S21	1	1	1	1	2	1	2	2	1
COG0829	Urease accessory protein UreH	1	1	0	1	1	1	1	1	1
COG0830	Urease accessory protein UreF	1	1	2	1	1	1	1	1	1
COG0831	Urease gamma subunit	1	2	1	1	1	1	1	1	2
COG0836	Mannose-1-phosphate guanylyltransferase	1	1	1	1	1	1	1	1	1
COG0837	Glucokinase	1	1	1	1	1	1	1	1	1
COG0838	NADH:ubiquinone oxidoreductase subunit 3 (chain A)	1	1	1	1	1	1	1	1	1
COG0839	NADH:ubiquinone oxidoreductase subunit 6 (chain J)	1	1	1	1	1	1	1	1	1
COG0850	Septum formation inhibitor MinC	1	1	0	0	1	1	1	1	1
COG0851	Septum formation topological specificity factor MinE	1	1	1	1	1	1	1	1	1
COG0852	NADH:ubiquinone oxidoreductase 27 kD subunit (chain C)	1	1	1	1	1	1	1	1	1
COG0853	Aspartate 1-decarboxylase	1	1	1	1	1	2	1	1	1
COG0854	Pyridoxine 5'-phosphate synthase PdxJ	1	1	1	1	2	1	1	1	1
COG0855	Polyphosphate kinase	1	1	1	1	1	1	1	1	1
COG0857	BioD-like N-terminal domain of phosphotransacetylase	1	1	1	1	1	3	1	1	1
COG0858	Ribosome-binding factor A	1	1	1	1	1	1	1	1	1
COG0859	ADP-heptose:LPS heptosyltransferase	1	1	1	2	4	1	1	1	2
COG0861	Membrane protein TerC, possibly involved in tellurium resistance	1	1	1	1	1	1	1	2	0
COG0864	Metal-responsive transcriptional regulator, contains CopG/Arc/MetJ DNA-binding domain	1	0	0	0	3	2	0	0	0
COG1003	Glycine cleavage system protein P (pyridoxal-binding), C-terminal domain	1	1	1	1	1	1	1	1	1
COG1004	UDP-glucose 6-dehydrogenase	1	1	1	2	2	1	1	1	3
COG1005	NADH:ubiquinone oxidoreductase subunit 1 (chain H)	1	1	1	2	1	1	1	1	1
COG1006	Multisubunit Na+/H+ antiporter, MnhC subunit	1	1	1	1	1	1	1	1	1
COG1007	NADH:ubiquinone oxidoreductase subunit 2 (chain N)	1	1	1	1	1	1	1	1	1
COG1010	Precorrin-3B methylase	1	1	1	1	1	1	1	1	1
COG1011	FMN phosphatase YigB, HAD superfamily	1	2	1	3	1	1	1	1	1
COG1017	Hemoglobin-like flavoprotein	1	4	3	4	1	2	2	1	4
COG1022	Long-chain acyl-CoA synthetase (AMP-forming)	1	2	1	2	1	2	1	1	2
COG1027	Aspartate ammonia-lyase	1	1	1	1	0	1	1	1	1
COG1034	NADH dehydrogenase/NADH:ubiquinone oxidoreductase 75 kD subunit (chain G)	1	0	0	0	1	1	0	0	0
COG1035	Coenzyme F420-reducing hydrogenase, beta subunit	1	1	1	1	1	1	1	1	1
COG1040	Predicted amidophosphoribosyltransferases	1	1	1	1	1	1	1	1	1
COG1043	Acyl-[acyl carrier protein]--UDP-N-acetylglucosamine O-acyltransferase	1	1	1	1	1	1	1	1	1
COG1044	UDP-3-O-[3-hydroxymyristoyl] glucosamine N-acyltransferase	1	1	1	1	1	1	1	1	1
COG1049	Aconitase B	1	1	1	1	1	1	1	1	1
COG1054	Predicted sulfurtransferase	1	1	1	1	1	1	1	1	1
COG1057	Nicotinic acid mononucleotide adenylyltransferase	1	1	1	1	1	1	1	1	1
COG1058	Predicted nucleotide-utilizing enzyme related to molybdopterin-biosynthesis enzyme MoeA	1	1	1	1	1	1	1	1	1
COG1062	Zn-dependent alcohol dehydrogenase	1	1	1	1	1	1	1	1	1
COG1066	Predicted ATP-dependent serine protease	1	1	1	1	1	1	1	1	1
COG1070	Sugar (pentulose or hexulose) kinase	1	2	1	1	1	1	1	1	1
COG1071	TPP-dependent pyruvate or acetoin dehydrogenase subunit alpha	1	1	1	1	3	1	2	1	1
COG1074	ATP-dependent exoDNAse (exonuclease V) beta subunit (contains helicase and exonuclease domains)	1	1	1	1	1	2	1	1	0
COG1077	Actin-like ATPase involved in cell morphogenesis	1	1	1	1	1	1	1	1	1
COG1086	NDP-sugar epimerase, includes UDP-GlcNAc-inverting 4,6-dehydratase FlaA1 and capsular polysaccharide biosynthesis protein EpsC	1	1	1	1	1	0	1	0	1
COG1088	dTDP-D-glucose 4,6-dehydratase	1	1	1	1	1	1	2	2	0
COG1089	GDP-D-mannose dehydratase	1	1	2	3	2	3	2	2	3
COG1090	NAD dependent epimerase/dehydratase family enzyme	1	1	1	1	1	1	1	1	1
COG1118	ABC-type sulfate/molybdate transport systems, ATPase component	1	3	2	1	2	1	3	3	1
COG1127	ABC-type transporter Mla maintaining outer membrane lipid asymmetry, ATPase component MlaF	1	1	1	1	1	1	1	2	2
COG1129	ABC-type sugar transport system, ATPase component	1	1	0	1	0	0	0	1	0
COG1135	ABC-type methionine transport system, ATPase component	1	0	1	1	1	1	1	1	0
COG1137	ABC-type lipopolysaccharide export system, ATPase component	1	1	1	1	1	1	1	1	1
COG1142	Fe-S-cluster-containing hydrogenase component 2	1	1	0	1	1	1	1	1	1
COG1154	Deoxyxylulose-5-phosphate synthase	1	1	1	1	1	1	1	1	1
COG1160	Predicted GTPases	1	1	1	1	1	2	1	1	1
COG1162	Putative ribosome biogenesis GTPase RsgA	1	1	1	1	1	1	1	1	1
COG1165	2-succinyl-5-enolpyruvyl-6-hydroxy-3-cyclohexene-1-carboxylate synthase	1	1	1	1	1	1	1	1	1
COG1166	Arginine decarboxylase (spermidine biosynthesis)	1	0	1	1	1	1	1	1	1
COG1167	DNA-binding transcriptional regulator, MocR family, contains an aminotransferase domain	1	2	1	3	4	3	1	0	1
COG1169	Isochorismate synthase EntC	1	1	1	1	1	1	1	1	1
COG1171	Threonine dehydratase	1	1	1	2	2	1	2	2	3
COG1185	Polyribonucleotide nucleotidyltransferase (polynucleotide phosphorylase)	1	1	1	1	1	1	1	1	1
COG1186	Protein chain release factor B	1	1	1	1	2	3	1	1	1
COG1189	Predicted rRNA methylase YqxC, contains S4 and FtsJ domains	1	1	1	1	1	1	1	1	1
COG1190	Lysyl-tRNA synthetase (class II)	1	1	1	1	1	1	1	1	1
COG1193	dsDNA-specific endonuclease/ATPase MutS2	1	1	1	1	1	1	1	1	1
COG1195	Recombinational DNA repair ATPase RecF	1	1	1	1	1	1	1	1	1
COG1197	Transcription-repair coupling factor (superfamily II helicase)	1	1	1	1	2	1	1	1	1
COG1198	Primosomal protein N' (replication factor Y) - superfamily II helicase	1	1	1	1	1	1	1	1	1
COG1199	Rad3-related DNA helicase	1	1	0	0	1	1	0	0	0
COG1200	RecG-like helicase	1	1	1	1	2	2	1	1	1
COG1206	Folate-dependent tRNA-U54 methylase TrmFO/GidA	1	1	1	1	1	1	1	1	1
COG1207	Bifunctional protein GlmU, N-acetylglucosamine-1-phosphate-uridyltransferase/glucosamine-1-phosphate-acetyltransferase	1	1	1	1	1	1	1	1	1
COG1209	dTDP-glucose pyrophosphorylase	1	1	1	2	1	1	1	1	0
COG1211	2-C-methyl-D-erythritol 4-phosphate cytidylyltransferase	1	1	1	1	1	1	1	1	1
COG1212	CMP-2-keto-3-deoxyoctulosonic acid synthetase	1	0	2	0	0	0	0	0	0
COG1214	tRNA A37 threonylcarbamoyladenosine modification protein TsaB	1	1	1	1	1	1	1	1	1
COG1217	Predicted membrane GTPase involved in stress response	1	1	1	1	1	1	1	1	1
COG1218	3'-Phosphoadenosine 5'-phosphosulfate (PAPS) 3'-phosphatase	1	1	1	1	1	1	1	1	1
COG1221	Transcriptional regulators containing an AAA-type ATPase domain and a DNA-binding domain	1	1	0	1	2	1	1	1	1
COG1234	Ribonuclease BN, tRNA processing enzyme	1	2	1	1	3	3	1	1	1
COG1236	RNA processing exonuclease, beta-lactamase fold, Cft2 family	1	1	1	1	1	1	1	1	1
COG1237	Metal-dependent hydrolase, beta-lactamase superfamily II	1	0	0	0	0	2	0	0	0
COG1240	Mg-chelatase subunit ChlD	1	2	0	0	0	1	0	0	0
COG1244	Uncharacterized Fe-S cluster-containing protein. MiaB family	1	0	0	0	0	0	0	0	0
COG1246	N-acetylglutamate synthase or related acetyltransferase, GNAT family	1	1	1	2	3	3	1	1	1
COG1247	L-amino acid N-acyltransferase YncA	1	1	2	2	1	1	1	1	3
COG1254	Acylphosphatase	1	1	0	1	1	0	1	1	1
COG1259	Bifunctional DNase/RNase	1	1	1	2	1	1	1	1	1
COG1260	Myo-inositol-1-phosphate synthase	1	0	1	1	0	1	0	0	0
COG1264	Phosphotransferase system IIB components	1	0	0	0	0	0	0	0	0
COG1268	Biotin transporter BioY	1	1	1	1	1	1	1	1	1
COG1269	Archaeal/vacuolar-type H+-ATPase subunit I/STV1	1	0	0	0	2	0	0	0	0
COG1271	Cytochrome bd-type quinol oxidase, subunit 1	1	1	0	1	1	2	1	1	0
COG1278	Cold shock protein, CspA family	1	2	3	1	0	4	0	0	1
COG1281	Redox-regulated molecular chaperone, HSP33 family	1	1	1	1	1	1	1	1	1
COG1282	NAD/NADP transhydrogenase beta subunit	1	2	1	1	1	2	1	1	2
COG1285	Uncharacterized membrane protein YhiD, involved in acid resistance	1	1	1	2	2	4	0	1	0
COG1287	Asparagine N-glycosylation enzyme, membrane subunit Stt3	1	0	0	0	1	0	0	0	0
COG1294	Cytochrome bd-type quinol oxidase, subunit 2	1	1	1	1	1	2	1	1	0
COG1304	FMN-dependent dehydrogenase, includes L-lactate dehydrogenase and type II isopentenyl diphosphate isomerase	1	2	1	1	1	1	1	2	1
COG1320	Multisubunit Na+/H+ antiporter, MnhG subunit	1	1	1	0	1	1	1	1	1
COG1324	Uncharacterized protein involved in tolerance to divalent cations	1	1	0	1	1	1	1	1	0
COG1327	Transcriptional regulator NrdR, contains Zn-ribbon and ATP-cone domains	1	1	1	1	1	1	1	1	1
COG1331	Uncharacterized conserved protein YyaL, SSP411 family, contains thoiredoxin and six-hairpin glycosidase-like domains	1	1	1	1	1	1	1	1	1
COG1333	Cytochrome c biogenesis protein ResB	1	1	1	1	1	1	1	1	0
COG1334	Uncharacterized conserved protein, FlaG/YvyC family	1	0	0	0	0	0	0	0	0
COG1335	Nicotinamidase-related amidase	1	6	0	5	2	3	1	1	2
COG1340	Uncharacterized coiled-coil protein, contains DUF342 domain	1	0	0	0	2	1	0	0	0
COG1348	Nitrogenase subunit NifH, an ATPase	1	2	1	1	2	2	1	1	2
COG1354	Chromatin segregation and condensation protein Rec8/ScpA/Scc1, kleisin family	1	1	1	1	1	1	1	1	1
COG1364	N-acetylglutamate synthase (N-acetylornithine aminotransferase)	1	1	1	1	1	1	1	1	1
COG1381	Recombinational DNA repair protein (RecF pathway)	1	1	1	1	1	1	1	1	0
COG1385	16S rRNA U1498 N3-methylase RsmE	1	1	1	1	1	1	1	1	1
COG1386	Chromosome segregation and condensation protein ScpB	1	1	1	1	1	1	1	1	1
COG1393	Arsenate reductase and related proteins, glutaredoxin family	1	1	1	1	1	2	0	1	2
COG1399	Uncharacterized metal-binding protein YceD, DUF177 family	1	1	1	1	1	1	1	1	1
COG1402	Creatinine amidohydrolase/Fe(II)-dependent formamide hydrolase involved in riboflavin and F420 biosynthesis	1	2	1	1	1	1	1	1	1
COG1410	Methionine synthase I, cobalamin-binding domain	1	1	1	1	1	1	1	1	1
COG1416	Intracellular sulfur oxidation protein, DsrE/DsrF family	1	0	0	0	1	0	0	0	0
COG1420	Transcriptional regulator of heat shock response	1	1	1	1	1	1	1	1	1
COG1426	Cytoskeletal protein RodZ, contains Xre-like HTH and DUF4115 domains	1	1	1	1	2	1	1	1	1
COG1430	Uncharacterized conserved membrane protein, UPF0127 family	1	0	0	1	1	1	1	1	0
COG1433	Predicted Fe-Mo cluster-binding protein, NifX family	1	1	1	0	1	3	1	0	0
COG1441	O-succinylbenzoate synthase	1	0	0	0	0	0	0	0	0
COG1446	Isoaspartyl peptidase or L-asparaginase, Ntn-hydrolase superfamily	1	1	1	1	1	1	1	1	1
COG1449	Alpha-amylase/alpha-mannosidase, GH57 family	1	2	2	2	2	2	2	2	2
COG1459	Type II secretory pathway, component PulF	1	1	1	1	1	1	1	1	1
COG1463	ABC-type transporter Mla maintaining outer membrane lipid asymmetry, periplasmic component MlaD	1	1	1	1	2	1	1	2	2
COG1464	ABC-type metal ion transport system, periplasmic component/surface antigen	1	0	0	0	0	0	0	0	0
COG1466	DNA polymerase III, delta subunit	1	2	2	2	1	4	2	1	1
COG1472	Periplasmic beta-glucosidase and related glycosidases	1	1	1	1	1	1	1	1	2
COG1475	Chromosome segregation protein Spo0J, contains ParB-like nuclease domain	1	2	1	1	1	0	4	1	2
COG1479	Uncharacterized conserved protein, contains ParB-like and HNH nuclease domains	1	0	1	1	0	1	0	2	0
COG1480	Membrane-associated HD superfamily phosphohydrolase	1	1	1	1	1	1	1	1	1
COG1488	Nicotinic acid phosphoribosyltransferase	1	1	0	1	1	1	1	1	0
COG1489	DNA-binding protein, stimulates sugar fermentation	1	1	1	1	1	1	1	1	1
COG1490	D-Tyr-tRNAtyr deacylase	1	1	0	1	1	1	1	1	1
COG1492	Cobyric acid synthase	1	1	1	1	1	1	1	1	1
COG1494	Fructose-1,6-bisphosphatase/sedoheptulose 1,7-bisphosphatase or related protein	1	1	1	1	1	1	1	1	1
COG1496	Copper oxidase (laccase) domain	1	1	1	1	1	1	1	1	1
COG1497	Predicted transcriptional regulator	1	0	0	0	0	0	0	0	0
COG1505	Prolyl oligopeptidase PreP, S9A serine peptidase family	1	0	1	1	1	1	1	1	1
COG1512	Uncharacterized membrane protein YgcG, contains a TPM-fold domain	1	2	2	4	1	2	2	2	1
COG1513	Cyanate lyase	1	1	1	1	1	1	1	1	1
COG1515	Deoxyinosine 3'endonuclease (endonuclease V)	1	1	1	1	1	1	1	1	0
COG1521	Pantothenate kinase type III	1	1	1	1	1	1	1	1	1
COG1522	DNA-binding transcriptional regulator, Lrp family	1	2	0	2	3	1	1	1	0
COG1523	Pullulanase/glycogen debranching enzyme	1	4	1	1	5	5	1	1	3
COG1530	Ribonuclease G or E	1	1	1	1	1	1	1	1	1
COG1533	DNA repair photolyase	1	1	1	0	1	1	2	1	0
COG1538	Outer membrane protein TolC	1	2	2	2	2	3	1	1	2
COG1539	Dihydroneopterin aldolase	1	1	1	1	1	1	1	1	1
COG1543	Predicted glycosyl hydrolase, contains GH57 and DUF1957 domains	1	1	1	1	1	1	1	1	1
COG1546	Nicotinamide mononucleotide (NMN) deamidase PncC	1	0	0	0	1	1	0	0	0
COG1547	Predicted metal-dependent hydrolase	1	0	1	1	1	1	0	0	0
COG1559	Cell division protein YceG, involved in septum cleavage	1	1	1	1	1	1	1	1	1
COG1563	Uncharacterized MnhB-related membrane protein	1	1	1	1	1	1	1	1	1
COG1565	SAM-dependent methyltransferase, MidA family	1	1	0	1	1	1	1	1	1
COG1566	Multidrug resistance efflux pump	1	4	6	8	2	6	2	3	5
COG1572	Serine protease, subtilase family	1	0	0	0	1	0	0	0	0
COG1575	1,4-dihydroxy-2-naphthoate octaprenyltransferase	1	1	1	1	1	1	1	1	1
COG1577	Mevalonate kinase	1	1	0	0	1	1	0	0	0
COG1586	S-adenosylmethionine decarboxylase or arginine decarboxylase	1	1	1	0	1	0	1	1	0
COG1587	Uroporphyrinogen-III synthase	1	0	0	0	2	1	0	0	0
COG1589	Cell division septal protein FtsQ	1	1	1	1	1	2	1	1	1
COG1600	Epoxyqueuosine reductase QueG (queuosine biosynthesis)	1	1	0	1	2	1	1	1	1
COG1603	RNase P/RNase MRP subunit p30	1	0	0	0	0	0	0	0	0
COG1606	ATP-utilizing enzyme, PP-loop superfamily	1	1	1	1	1	1	1	1	1
COG1610	Uncharacterized conserved protein YqeY	1	1	1	1	1	1	1	1	1
COG1611	Predicted Rossmann fold nucleotide-binding protein	1	2	2	2	4	3	1	2	2
COG1612	Heme A synthase	1	1	1	1	1	3	1	1	1
COG1619	Muramoyltetrapeptide carboxypeptidase LdcA (peptidoglycan recycling)	1	1	1	1	1	1	1	1	1
COG1625	Fe-S oxidoreductase, related to NifB/MoaA family	1	1	1	1	1	1	1	1	1
COG1629	Outer membrane receptor proteins, mostly Fe transport	1	1	4	1	26	6	0	0	0
COG1631	Ribosomal protein L44E	1	0	0	0	1	1	0	0	0
COG1633	Rubrerythrin	1	0	0	0	3	3	0	0	0
COG1640	4-alpha-glucanotransferase	1	2	1	1	2	1	1	1	1
COG1641	Uncharacterized conserved protein, DUF111 family	1	1	1	1	1	1	1	1	1
COG1651	Protein-disulfide isomerase	1	2	0	1	0	2	0	0	1
COG1654	Biotin operon repressor	1	0	0	0	1	0	0	0	0
COG1657	Squalene cyclase	1	1	1	1	1	1	1	1	1
COG1658	5S rRNA maturation endonuclease (Ribonuclease M5), contains TOPRIM domain	1	0	0	0	0	0	0	0	0
COG1668	ABC-type Na+ efflux pump, permease component	1	0	0	0	0	1	0	0	0
COG1670	Protein N-acetyltransferase, RimJ/RimL family	1	6	10	12	9	8	5	5	1
COG1680	CubicO group peptidase, beta-lactamase class C family	1	2	1	6	2	4	1	0	0
COG1691	NCAIR mutase (PurE)-related protein	1	1	1	1	1	1	1	1	1
COG1694	NTP pyrophosphatase, house-cleaning of non-canonical NTPs	1	3	0	0	0	0	0	0	0
COG1702	Phosphate starvation-inducible protein PhoH, predicted ATPase	1	1	1	1	1	1	1	1	1
COG1704	Uncharacterized conserved protein	1	0	1	3	0	0	0	0	1
COG1713	HD superfamily phosphohydrolase YqeK (fused to NMNAT in mycoplasms)	1	1	1	1	1	1	1	1	1
COG1714	Uncharacterized membrane protein YckC, RDD family	1	0	1	1	1	2	0	0	0
COG1721	Uncharacterized conserved protein, DUF58 family, contains vWF domain	1	0	1	1	0	2	0	0	0
COG1725	DNA-binding transcriptional regulator YhcF, GntR family	1	1	1	1	1	1	1	1	1
COG1733	DNA-binding transcriptional regulator, HxlR family	1	0	4	4	4	2	3	2	2
COG1748	Saccharopine dehydrogenase, NADP-dependent	1	2	1	1	1	1	1	1	1
COG1754	Uncharacterized C-terminal domain of topoisomerase IA	1	0	0	0	0	1	0	0	0
COG1755	Uncharacterized protein YpbQ, isoprenylcysteine carboxyl methyltransferase (ICMT) family	1	0	0	1	1	1	0	0	0
COG1758	DNA-directed RNA polymerase, subunit K/omega	1	2	1	1	2	1	1	1	2
COG1760	L-serine deaminase	1	0	0	0	0	0	0	0	0
COG1768	Predicted phosphohydrolase	1	1	0	0	0	0	0	0	0
COG1777	Predicted transcriptional regulator	1	0	0	0	0	1	0	0	0
COG1778	3-deoxy-D-manno-octulosonate 8-phosphate phosphatase KdsC and related HAD superfamily phosphatases	1	0	1	0	0	0	0	0	0
COG1797	Cobyrinic acid a,c-diamide synthase	1	1	1	1	1	1	1	1	0
COG1799	FtsZ-interacting cell division protein YlmF	1	1	1	1	1	1	1	1	1
COG1801	Uncharacterized conserved protein YecE, DUF72 family	1	1	1	1	3	1	1	1	1
COG1805	Na+-transporting NADH:ubiquinone oxidoreductase, subunit NqrB	1	0	0	1	0	1	1	1	1
COG1813	Archaeal ribosome-binding protein aMBF1, putative translation factor, contains Zn-ribbon and HTH domains	1	0	0	0	0	2	0	0	0
COG1814	Predicted Fe2+/Mn2+ transporter, VIT1/CCC1 family	1	0	0	0	1	0	0	0	0
COG1820	N-acetylglucosamine-6-phosphate deacetylase	1	1	1	1	1	1	1	1	1
COG1825	Ribosomal protein L25 (general stress protein Ctc)	1	1	1	1	1	1	1	1	1
COG1828	Phosphoribosylformylglycinamidine (FGAM) synthase, PurS component	1	1	1	1	1	1	1	1	1
COG1834	N-Dimethylarginine dimethylaminohydrolase	1	0	0	0	1	1	0	0	0
COG1836	Uncharacterized membrane protein	1	1	1	1	1	2	1	1	1
COG1837	Predicted RNA-binding protein YlqC, contains KH domain, UPF0109 family	1	1	1	1	1	1	1	1	1
COG1840	ABC-type Fe3+ transport system, periplasmic component	1	2	1	1	2	1	1	1	1
COG1846	DNA-binding transcriptional regulator, MarR family	1	2	0	2	2	0	0	1	1
COG1847	Predicted RNA-binding protein Jag, conains KH and R3H domains	1	1	0	1	1	1	1	1	1
COG1850	Ribulose 1,5-bisphosphate carboxylase, large subunit, or a RuBisCO-like protein	1	1	1	1	2	1	2	2	1
COG1863	Multisubunit Na+/H+ antiporter, MnhE subunit	1	1	0	0	1	1	0	0	0
COG1864	DNA/RNA endonuclease G, NUC1	1	0	1	1	0	0	3	1	2
COG1875	Predicted ribonuclease YlaK, contains NYN-type RNase and PhoH-family ATPase domains	1	1	1	1	0	1	1	1	1
COG1876	LD-carboxypeptidase LdcB, LAS superfamily	1	1	1	1	1	1	1	1	1
COG1878	Kynurenine formamidase	1	1	1	1	1	2	1	1	1
COG1879	ABC-type sugar transport system, periplasmic component, contains N-terminal xre family HTH domain	1	1	0	0	0	0	0	1	0
COG1880	CO dehydrogenase/acetyl-CoA synthase epsilon subunit	1	0	0	0	0	1	0	0	0
COG1900	Uncharacterized conserved protein, DUF39 family	1	1	1	1	1	1	1	1	1
COG1901	tRNA pseudouridine-54 N-methylase	1	0	0	0	0	0	0	0	0
COG1903	Cobalamin biosynthesis protein CbiD	1	1	1	1	1	1	1	1	1
COG1911	Ribosomal protein L30E	1	0	0	0	0	0	0	0	0
COG1915	Uncharacterized conserved protein, contains Saccharopine dehydrogenase N-terminal (SDHN) domain	1	1	1	1	1	1	1	1	1
COG1918	Fe2+ transport system protein FeoA	1	2	0	0	2	4	0	0	2
COG1926	Predicted phosphoribosyltransferase	1	4	2	2	4	4	3	1	1
COG1939	23S rRNA maturation mini-RNase III	1	1	1	1	1	1	1	1	1
COG1941	Coenzyme F420-reducing hydrogenase, gamma subunit	1	0	0	0	2	1	0	0	0
COG1942	Phenylpyruvate tautomerase PptA, 4-oxalocrotonate tautomerase family	1	0	1	1	2	3	0	0	1
COG1943	REP element-mobilizing transposase RayT	1	5	4	26	12	4	15	5	9
COG1947	4-diphosphocytidyl-2C-methyl-D-erythritol kinase	1	1	1	1	1	1	1	1	1
COG1956	GAF domain-containing protein, putative methionine-R-sulfoxide reductase	1	0	0	0	0	2	0	0	0
COG1958	Small nuclear ribonucleoprotein (snRNP) homolog	1	0	0	0	0	1	0	0	0
COG1959	DNA-binding transcriptional regulator, IscR family	1	1	1	1	1	1	1	1	1
COG1960	Acyl-CoA dehydrogenase related to the alkylation response protein AidB	1	5	1	2	1	2	3	4	1
COG1963	Acid phosphatase family membrane protein YuiD	1	1	1	1	1	1	1	1	1
COG1968	Undecaprenyl pyrophosphate phosphatase UppP	1	1	1	1	2	1	1	1	1
COG1970	Large-conductance mechanosensitive channel	1	1	1	1	0	0	1	1	0
COG1974	SOS-response transcriptional repressor LexA (RecA-mediated autopeptidase)	1	1	1	1	1	1	1	1	1
COG1981	Uncharacterized membrane protein	1	1	1	1	1	1	1	1	1
COG1982	Arginine/lysine/ornithine decarboxylase	1	1	1	1	1	1	1	1	1
COG1988	Membrane-bound metal-dependent hydrolase YbcI, DUF457 family	1	2	2	1	5	2	1	1	2
COG1989	Prepilin signal peptidase PulO (type II secretory pathway) or related peptidase	1	1	1	1	1	1	1	1	1
COG1995	4-hydroxy-L-threonine phosphate dehydrogenase PdxA	1	1	1	1	1	1	1	1	1
COG2003	DNA repair protein RadC, contains a helix-hairpin-helix DNA-binding motif	1	1	1	1	1	1	1	1	1
COG2005	DNA-binding transcriptional regulator ModE (molybdenum-dependent)	1	0	0	0	0	0	0	0	0
COG2006	Uncharacterized conserved protein, DUF362 family	1	1	1	1	1	1	1	1	1
COG2009	Succinate dehydrogenase/fumarate reductase, cytochrome b subunit	1	0	0	0	1	1	0	0	0
COG2012	DNA-directed RNA polymerase, subunit H, RpoH/RPB5	1	0	0	0	0	0	0	0	0
COG2013	Uncharacterized conserved protein, AIM24 family	1	0	0	3	3	0	0	3	3
COG2020	Protein-S-isoprenylcysteine O-methyltransferase Ste14	1	3	0	0	2	1	1	1	2
COG2022	Thiamin biosynthesis thiazole synthase ThiGH, ThiG subunit	1	1	1	1	1	1	1	1	1
COG2038	NaMN:DMB phosphoribosyltransferase	1	1	1	1	1	1	1	1	1
COG2045	Phosphosulfolactate phosphohydrolase or related enzyme	1	1	1	1	2	1	1	1	1
COG2046	ATP sulfurylase (sulfate adenylyltransferase)	1	1	1	1	1	1	1	1	1
COG2052	Regulator of extracellular matrix RemA, YlzA/DUF370 family	1	1	1	1	1	1	1	1	1
COG2062	Phosphohistidine phosphatase SixA	1	1	1	1	1	2	1	1	1
COG2065	Pyrimidine operon attenuation protein/uracil phosphoribosyltransferase	1	1	1	1	1	1	1	1	1
COG2066	Glutaminase	1	2	1	0	2	0	1	1	1
COG2070	NAD(P)H-dependent flavin oxidoreductase YrpB, nitropropane dioxygenase family	1	1	0	0	0	1	0	0	0
COG2073	Cobalamin biosynthesis protein CbiG	1	0	0	1	1	1	0	0	0
COG2081	Predicted flavoprotein YhiN	1	1	1	1	1	1	1	1	1
COG2084	3-hydroxyisobutyrate dehydrogenase or related beta-hydroxyacid dehydrogenase	1	1	0	2	2	0	1	2	1
COG2087	Adenosyl cobinamide kinase/adenosyl cobinamide phosphate guanylyltransferase	1	1	0	1	1	1	1	1	1
COG2091	Phosphopantetheinyl transferase	1	1	2	2	1	1	1	1	1
COG2099	Precorrin-6x reductase	1	1	1	1	1	1	1	1	1
COG2103	N-acetylmuramic acid 6-phosphate (MurNAc-6-P) etherase	1	1	1	1	1	1	1	1	1
COG2104	Sulfur carrier protein ThiS (thiamine biosynthesis)	1	1	1	1	1	1	1	1	1
COG2109	ATP:corrinoid adenosyltransferase	1	1	1	1	1	1	1	1	1
COG2111	Multisubunit Na+/H+ antiporter, MnhB subunit	1	1	1	1	2	1	1	1	1
COG2120	N-acetylglucosaminyl deacetylase, LmbE family	1	2	2	0	1	1	1	1	0
COG2126	Ribosomal protein L37E	1	0	0	0	0	0	0	0	0
COG2129	Predicted phosphoesterase, related to the Icc protein	1	0	0	0	1	1	0	0	0
COG2149	Uncharacterized membrane protein YidH, DUF202 family	1	5	1	1	3	1	2	4	2
COG2150	Predicted regulator of amino acid metabolism, contains ACT domain	1	0	0	0	0	0	0	0	0
COG2156	K+-transporting ATPase, c chain	1	0	1	0	0	0	1	1	0
COG2166	Sulfur transfer protein SufE, Fe-S center assembly	1	1	1	1	1	1	1	1	1
COG2170	Gamma-glutamyl:cysteine ligase YbdK, ATP-grasp superfamily	1	3	1	1	3	3	2	2	1
COG2173	D-alanyl-D-alanine dipeptidase	1	1	1	1	1	1	1	1	1
COG2179	Predicted phosphohydrolase YqeG, HAD superfamily	1	1	1	1	1	1	1	2	1
COG2183	Transcriptional accessory protein Tex/SPT6	1	1	1	1	1	2	1	1	1
COG2188	DNA-binding transcriptional regulator, GntR family	1	2	1	0	1	2	0	0	0
COG2192	Predicted carbamoyl transferase, NodU family	1	0	0	1	0	0	0	0	3
COG2204	DNA-binding transcriptional response regulator, NtrC family, contains REC, AAA-type ATPase, and a Fis-type DNA-binding domains	1	0	0	0	1	1	0	0	0
COG2205	K+-sensing histidine kinase KdpD	1	0	0	0	0	0	0	1	0
COG2212	Multisubunit Na+/H+ antiporter, MnhF subunit	1	0	0	0	1	0	0	0	0
COG2223	Nitrate/nitrite transporter NarK	1	2	0	0	2	2	0	0	1
COG2233	Xanthine/uracil permease	1	3	1	0	2	2	0	0	1
COG2234	Zn-dependent amino- or carboxypeptidase, M28 family	1	0	1	0	1	1	0	0	0
COG2236	Hypoxanthine phosphoribosyltransferase	1	1	1	1	1	1	1	1	1
COG2239	Mg/Co/Ni transporter MgtE (contains CBS domain)	1	1	1	1	5	1	2	2	1
COG2241	Precorrin-6B methylase 1	1	0	0	0	1	2	0	0	0
COG2243	Precorrin-2 methylase	1	1	1	1	1	1	1	1	1
COG2246	Putative flippase GtrA (transmembrane translocase of bactoprenol-linked glucose)	1	0	1	1	1	0	1	1	0
COG2251	Predicted nuclease, RecB family	1	1	1	1	1	1	1	1	1
COG2252	Xanthine/uracil/vitamin C permease, AzgA family	1	2	1	0	1	1	0	0	1
COG2255	Holliday junction resolvasome RuvABC, ATP-dependent DNA helicase subunit	1	1	1	1	1	1	1	1	1
COG2259	Uncharacterized membrane protein YphA, DoxX/SURF4 family	1	5	3	6	2	6	1	2	3
COG2261	Uncharacterized membrane protein YeaQ/YmgE, transglycosylase-associated protein family	1	2	1	1	4	1	2	2	1
COG2262	50S ribosomal subunit-associated GTPase HflX	1	1	1	1	1	2	1	1	1
COG2264	Ribosomal protein L11 methylase PrmA	1	1	1	1	1	1	1	1	1
COG2265	tRNA/tmRNA/rRNA uracil-C5-methylase, TrmA/RlmC/RlmD family	1	1	1	1	1	1	1	1	1
COG2302	RNA-binding protein YlmH, contains S4-like domain	1	1	1	1	1	1	1	1	1
COG2304	Secreted protein containing bacterial Ig-like domain and vWFA domain	1	1	1	1	1	2	2	2	1
COG2307	Uncharacterized conserved protein, Alpha-E superfamily	1	0	1	0	1	0	1	1	1
COG2308	Uncharacterized conserved protein, circularly permuted ATPgrasp superfamily	1	1	1	0	1	1	1	1	1
COG2318	Uncharacterized damage-inducible protein DinB (forms a four-helix bundle)	1	0	1	1	1	1	2	0	0
COG2323	Uncharacterized membrane protein YcaP, DUF421 family	1	1	0	0	0	2	0	0	0
COG2324	Uncharacterized membrane protein	1	1	1	1	1	1	1	1	0
COG2326	Polyphosphate kinase 2, PPK2 family	1	2	0	2	2	1	1	3	2
COG2331	Predicted nucleic acid-binding protein, contains Zn-ribbon domain	1	0	0	0	0	0	0	0	0
COG2336	Antitoxin component of the MazEF toxin-antitoxin module	1	3	4	2	1	1	2	1	2
COG2337	mRNA-degrading endonuclease, toxin component of the MazEF toxin-antitoxin module	1	10	9	5	6	4	8	7	7
COG2352	Phosphoenolpyruvate carboxylase	1	1	1	1	1	1	1	1	1
COG2360	Leu/Phe-tRNA-protein transferase	1	1	1	1	1	1	1	1	1
COG2363	Uncharacterized membrane protein YgdD, TMEM256/DUF423 family	1	1	1	1	1	1	0	0	1
COG2367	Beta-lactamase class A	1	1	1	1	2	1	1	1	2
COG2371	Urease accessory protein UreE	1	1	2	0	1	1	1	1	0
COG2377	1,6-Anhydro-N-acetylmuramate kinase	1	1	1	1	1	1	1	1	1
COG2389	Uncharacterized metal-binding protein	1	1	1	1	1	1	1	1	1
COG2421	Acetamidase/formamidase	1	2	0	0	1	1	0	1	1
COG2433	Possible nuclease of RNase H fold, RuvC/YqgF family	1	0	0	0	0	2	0	0	0
COG2442	Uncharacterized conserved protein, DUF433 family	1	7	5	11	3	12	4	1	9
COG2501	Ribosome-associated protein YbcJ, S4-like RNA binding protein	1	1	1	1	1	1	1	1	1
COG2518	Protein-L-isoaspartate O-methyltransferase	1	1	0	1	1	1	0	1	0
COG2738	Zn-dependent membrane protease YugP	1	0	0	0	0	0	0	0	0
COG2739	Predicted DNA-binding protein YlxM, UPF0122 family	1	0	0	0	0	1	0	0	0
COG2740	Predicted RNA-binding protein YlxR, DUF448 family	1	1	1	1	1	1	1	1	1
COG2771	DNA-binding transcriptional regulator, CsgD family	1	0	0	0	1	6	0	0	0
COG2802	Uncharacterized protein, similar to the N-terminal domain of Lon protease	1	1	1	1	1	1	1	1	1
COG2804	Type II secretory pathway ATPase GspE/PulE or T4P pilus assembly pathway ATPase PilB	1	1	1	1	2	1	1	1	1
COG2811	Archaeal/vacuolar-type H+-ATPase subunit H	1	0	0	0	0	1	0	0	0
COG2818	3-methyladenine DNA glycosylase Tag	1	0	0	1	0	0	0	0	1
COG2820	Uridine phosphorylase	1	1	1	1	1	1	1	1	1
COG2822	Iron uptake system EfeUOB, periplasmic (or lipoprotein) component EfeO/EfeM	1	0	0	0	0	0	0	0	0
COG2827	Predicted endonuclease, GIY-YIG superfamily	1	2	1	1	0	2	0	0	1
COG2839	Uncharacterized conserved protein YqgC, DUF456 family	1	1	1	1	2	1	1	1	0
COG2852	Very-short-patch-repair endonuclease	1	1	0	1	1	1	1	1	1
COG2856	Zn-dependent peptidase ImmA, M78 family	1	0	0	0	0	0	0	0	0
COG2862	Uncharacterized membrane protein YqhA	1	2	1	1	0	1	0	0	0
COG2863	Cytochrome c553	1	0	0	0	1	2	0	0	1
COG2865	Predicted transcriptional regulator, contains HTH domain	1	1	0	0	1	0	0	0	1
COG2867	Ribosome association toxin PasT (RatA) of the RatAB toxin-antitoxin module	1	0	2	0	1	2	0	0	1
COG2875	Precorrin-4 methylase	1	1	1	1	1	1	1	1	1
COG2876	3-deoxy-D-arabino-heptulosonate 7-phosphate (DAHP) synthase	1	2	2	1	2	1	2	2	1
COG2877	3-deoxy-D-manno-octulosonic acid (KDO) 8-phosphate synthase	1	0	2	0	0	0	0	0	0
COG2878	Na+-translocating ferredoxin:NAD+ oxidoreductase RNF, RnfB subunit	1	0	0	0	0	0	0	0	0
COG2887	RecB family exonuclease	1	0	0	0	0	1	0	0	0
COG2888	Predicted RNA-binding protein involved in translation, contains Zn-ribbon domain, DUF1610 family	1	0	0	0	3	2	0	0	0
COG2891	Cell shape-determining protein MreD	1	1	1	1	1	1	1	1	1
COG2894	Septum formation inhibitor-activating ATPase MinD	1	1	1	1	1	1	1	1	1
COG2896	Molybdenum cofactor biosynthesis enzyme MoaA	1	1	1	1	1	1	1	1	1
COG2897	3-mercaptopyruvate sulfurtransferase SseA, contains two rhodanese domains	1	2	2	2	1	1	1	1	2
COG2898	Lysylphosphatidylglycerol synthetase, C-terminal domain, DUF2156 family	1	1	0	0	0	1	0	0	0
COG2900	Uncharacterized coiled-coil protein SlyX (sensitive to lysis X)	1	0	0	0	1	2	0	0	0
COG2905	Signal-transduction protein containing cAMP-binding, CBS, and nucleotidyltransferase domains	1	0	0	0	0	0	0	0	0
COG2912	Regulator of sirC expression, contains transglutaminase-like and TPR domains	1	0	1	1	1	1	1	1	1
COG2928	Uncharacterized membrane protein	1	1	1	1	1	2	1	2	3
COG2929	Uncharacterized conserved protein, DUF497 family	1	2	2	4	3	4	2	0	6
COG2936	Predicted acyl esterase	1	1	1	1	1	2	1	1	1
COG2942	Mannose or cellobiose epimerase, N-acyl-D-glucosamine 2-epimerase family	1	3	2	2	2	3	0	0	2
COG2944	DNA-binding transcriptional regulator YiaG, XRE-type HTH domain	1	0	0	0	3	1	0	0	0
COG2949	Uncharacterized periplasmic protein SanA, affects membrane permeability for vancomycin	1	0	0	0	0	1	1	0	0
COG2954	CYTH domain, found in class IV adenylate cyclase and various triphosphatases	1	1	1	1	1	1	1	1	1
COG2963	Transposase and inactivated derivatives	1	0	0	0	0	1	0	0	0
COG2979	Uncharacterized membrane protein YebE, DUF533 family	1	0	0	0	1	1	0	0	0
COG2981	Uncharacterized protein involved in cysteine biosynthesis	1	1	1	1	1	0	1	1	1
COG2985	Uncharacterized membrane protein YbjL, putative transporter	1	0	0	0	1	1	0	0	0
COG3001	Fructosamine-3-kinase	1	1	1	1	1	1	1	1	1
COG3012	Uncharacterized conserved protein YchJ, contains N- and C-terminal SEC-C domains	1	1	1	1	0	1	0	1	1
COG3022	Cytoplasmic iron level regulating protein YaaA, DUF328/UPF0246 family	1	1	0	1	0	1	0	0	1
COG3024	Endogenous inhibitor of DNA gyrase, YacG/DUF329 family	1	0	0	0	0	0	0	0	0
COG3046	Uncharacterized protein related to deoxyribodipyrimidine photolyase	1	1	1	1	0	1	0	1	1
COG3087	Cell division protein FtsN	1	0	0	0	0	0	0	0	0
COG3090	TRAP-type C4-dicarboxylate transport system, small permease component	1	0	0	0	0	0	0	0	0
COG3108	Uncharacterized conserved protein YcbK, DUF882 family	1	0	0	0	0	0	0	0	0
COG3111	Predicted periplasmic protein YdeI with OB-fold, BOF family	1	0	0	0	0	1	0	0	0
COG3113	ABC-type transporter Mla maintaining outer membrane lipid asymmetry, MlaB component, contains STAS domain	1	0	0	0	0	1	0	0	0
COG3116	Cell division protein FtsL, interacts with FtsB, FtsL and FtsQ	1	0	0	0	0	0	0	0	0
COG3119	Arylsulfatase A or related enzyme	1	4	1	1	2	0	1	4	4
COG3124	Acyl carrier protein phosphodiesterase	1	0	0	1	0	0	1	1	0
COG3128	Predicted 2-oxoglutarate- and Fe(II)-dependent dioxygenase YbiX	1	1	1	1	1	1	1	1	0
COG3146	Predicted N-acyltransferase	1	1	1	1	1	1	1	1	1
COG3166	Tfp pilus assembly protein PilN	1	1	0	1	2	1	1	1	0
COG3183	Predicted restriction endonuclease, HNH family	1	0	0	0	0	0	0	0	0
COG3185	4-hydroxyphenylpyruvate dioxygenase and related hemolysins	1	1	1	2	2	1	2	2	2
COG3194	Ureidoglycolate hydrolase (allantoin degradation)	1	1	1	1	1	1	1	1	1
COG3195	2-oxo-4-hydroxy-4-carboxy--5-ureidoimidazoline (OHCU) decarboxylase	1	1	1	0	0	1	0	0	1
COG3216	Uncharacterized conserved protein, DUF2062 family	1	1	1	1	1	1	1	1	1
COG3222	Uncharacterized conserved protein, glycosyltransferase A (GT-A) superfamily, DUF2064 family	1	1	1	1	1	2	1	1	1
COG3224	Antibiotic biosynthesis monooxygenase (ABM) superfamily enzyme	1	2	1	1	3	7	0	1	2
COG3225	ABC-type uncharacterized transport system involved in gliding motility, auxiliary component	1	1	0	1	1	1	1	1	1
COG3238	Uncharacterized membrane protein YdcZ, DUF606 family	1	1	1	0	1	0	0	0	0
COG3247	Uncharacterized membrane protein HdeD, DUF308 family	1	0	0	1	4	2	1	1	0
COG3265	Gluconate kinase	1	1	1	1	1	1	1	1	0
COG3267	Type II secretory pathway, component ExeA (predicted ATPase)	1	0	3	0	0	0	0	1	0
COG3288	NAD/NADP transhydrogenase alpha subunit	1	2	1	1	1	3	1	1	2
COG3311	Predicted DNA-binding transcriptional regulator AlpA	1	0	0	0	0	1	0	0	0
COG3315	O-Methyltransferase involved in polyketide biosynthesis	1	0	3	2	3	0	1	1	0
COG3321	Acyl transferase domain in polyketide synthase (PKS) enzymes	1	3	4	7	10	6	4	2	5
COG3324	Predicted enzyme related to lactoylglutathione lyase	1	1	0	1	2	2	0	0	0
COG3330	Uncharacterized conserved protein	1	1	1	1	2	1	1	1	1
COG3339	Uncharacterized membrane protein YkvA, DUF1232 family	1	1	0	0	2	1	0	0	0
COG3357	Predicted transcriptional regulator containing an HTH domain fused to a Zn-ribbon	1	0	0	0	0	0	0	0	0
COG3372	Predicted nuclease of restriction endonuclease-like (RecB) superfamily, implicated in nucleotide excision repair	1	1	1	1	1	1	1	1	1
COG3379	Predicted phosphohydrolase or phosphomutase, AlkP superfamily	1	0	0	1	2	2	0	0	0
COG3386	Sugar lactone lactonase YvrE	1	3	1	3	2	3	2	1	1
COG3395	Uncharacterized conserved protein YgbK, DUF1537 family	1	1	1	1	1	1	1	1	1
COG3424	Predicted naringenin-chalcone synthase	1	0	0	1	2	1	0	0	0
COG3429	Glucose-6-phosphate dehydrogenase assembly protein OpcA, contains a peptidoglycan-binding domain	1	1	1	1	1	1	1	1	1
COG3436	Transposase	1	0	0	0	0	0	0	0	0
COG3437	Response regulator c-di-GMP phosphodiesterase, RpfG family, contains REC and HD-GYP domains	1	1	1	1	1	1	1	1	1
COG3442	Glutamine amidotransferase related to the GATase domain of CobQ	1	1	1	1	1	1	1	1	1
COG3448	CBS-domain-containing membrane protein	1	0	0	0	0	0	0	0	0
COG3454	Alpha-D-ribose 1-methylphosphonate 5-triphosphate diphosphatase PhnM	1	3	0	1	0	1	0	0	0
COG3457	Predicted amino acid racemase	1	0	1	1	1	1	0	0	0
COG3462	Uncharacterized membrane protein	1	0	0	0	1	2	0	0	0
COG3476	Tryptophan-rich sensory protein (mitochondrial benzodiazepine receptor homolog)	1	1	1	1	3	1	1	1	1
COG3484	Predicted proteasome-type protease	1	0	1	0	1	0	1	1	1
COG3491	Isopenicillin N synthase and related dioxygenases	1	1	0	1	0	2	0	0	0
COG3502	Uncharacterized conserved protein, DUF952 family	1	0	0	1	1	2	0	0	1
COG3504	Type IV secretory pathway, VirB9 components	1	0	0	0	0	0	0	0	0
COG3505	Type IV secretory pathway, VirD4 component, TraG/TraD family ATPase	1	2	1	2	1	4	1	1	0
COG3514	Uncharacterized conserved protein, DUF4415 family	1	1	1	1	2	5	1	0	4
COG3551	Uncharacterized protein	1	1	0	0	0	0	0	0	0
COG3558	Uncharacterized conserved protein, nuclear transport factor 2 (NTF2) superfamily	1	1	0	1	0	2	0	1	1
COG3565	Predicted dioxygenase of extradiol dioxygenase family	1	1	1	0	0	1	2	2	2
COG3568	Metal-dependent hydrolase, endonuclease/exonuclease/phosphatase family	1	0	0	0	0	0	0	0	0
COG3576	Predicted flavin-nucleotide-binding protein, pyridoxine 5'-phosphate oxidase superfamily	1	1	0	0	1	2	0	1	0
COG3577	Predicted aspartyl protease	1	0	0	0	1	1	0	0	0
COG3591	V8-like Glu-specific endopeptidase	1	0	0	0	0	1	1	1	0
COG3596	Predicted GTPase	1	1	1	1	3	1	1	1	1
COG3620	Predicted transcriptional regulator with C-terminal CBS domains	1	0	0	0	1	2	0	0	0
COG3624	Alpha-D-ribose 1-methylphosphonate 5-triphosphate synthase subunit PhnG	1	1	0	0	0	1	0	0	0
COG3625	Alpha-D-ribose 1-methylphosphonate 5-triphosphate synthase subunit PhnH	1	1	0	0	0	1	0	0	0
COG3626	Alpha-D-ribose 1-methylphosphonate 5-triphosphate synthase subunit PhnI	1	1	0	0	0	1	0	0	0
COG3627	Alpha-D-ribose 1-methylphosphonate 5-phosphate C-P lyase	1	1	0	0	0	1	0	0	0
COG3637	Opacity protein and related surface antigens	1	0	0	0	2	4	0	0	0
COG3638	ABC-type phosphate/phosphonate transport system, ATPase component	1	2	0	0	1	1	0	0	0
COG3639	ABC-type phosphate/phosphonate transport system, permease component	1	2	0	0	0	2	0	0	0
COG3651	Uncharacterized conserved protein, DUF2237 family	1	1	1	1	1	1	1	1	0
COG3654	Prophage maintenance system killer protein	1	4	2	3	1	2	1	1	1
COG3655	DNA-binding transcriptional regulator, XRE family	1	2	0	0	0	1	0	0	3
COG3666	Transposase	1	0	1	2	1	3	1	0	0
COG3668	Plasmid stabilization system protein ParE	1	1	1	0	0	5	0	0	2
COG3686	Uncharacterized conserved protein, MAPEG superfamily	1	1	1	1	1	1	0	0	1
COG3688	Predicted RNA-binding protein containing a PIN domain	1	1	1	1	1	1	1	1	1
COG3693	Endo-1,4-beta-xylanase, GH35 family	1	1	2	1	0	1	1	0	0
COG3705	ATP phosphoribosyltransferase regulatory subunit HisZ	1	1	1	1	1	1	1	1	1
COG3710	DNA-binding winged helix-turn-helix (wHTH) domain	1	0	0	0	0	0	0	0	0
COG3751	Proline 4-hydroxylase (includes Rps23 Pro-64 3,4-dihydroxylase Tpa1), contains SM-20 domain	1	0	0	0	0	1	1	1	0
COG3753	Uncharacterized conserved protein YidB, DUF937 family	1	0	0	0	0	0	0	0	0
COG3769	Predicted mannosyl-3-phosphoglycerate phosphatase, HAD superfamily	1	1	0	2	1	1	1	1	1
COG3781	Predicted membrane chloride channel, bestrophin family	1	0	1	2	0	0	0	0	1
COG3794	Plastocyanin	1	1	2	1	1	1	1	1	1
COG3812	Uncharacterized protein	1	1	0	1	0	0	0	0	1
COG3842	ABC-type Fe3+/spermidine/putrescine transport systems, ATPase components	1	2	1	2	1	1	1	1	1
COG3854	Stage III sporulation protein SpoIIIAA	1	1	1	1	2	2	1	1	1
COG3860	Uncharacterized protein	1	0	0	1	1	1	0	0	0
COG3883	Uncharacterized N-terminal domain of peptidoglycan hydrolase CwlO	1	0	0	0	1	1	0	0	0
COG3886	HKD family nuclease	1	0	0	0	0	0	0	0	0
COG3888	Predicted transcriptional regulator	1	0	0	0	0	0	0	0	0
COG3924	Uncharacterized membrane protein YhdT	1	0	0	0	0	1	0	0	0
COG3956	Uncharacterized conserved protein YabN, contains tetrapyrrole methylase and MazG-like pyrophosphatase domain	1	0	0	0	1	1	0	0	0
COG3975	Predicted metalloprotease, contains C-terminal PDZ domain	1	1	1	1	1	1	1	1	1
COG3977	Alanine-alpha-ketoisovalerate (or valine-pyruvate) aminotransferase	1	1	1	1	1	1	1	1	1
COG4026	Uncharacterized protein, contains TOPRIM domain, potential nuclease	1	0	0	0	2	0	0	0	0
COG4031	Uncharacterized protein	1	0	0	0	1	1	0	0	0
COG4042	Energy-converting hydrogenase Eha subunit A	1	0	0	0	1	1	0	0	0
COG4067	Uncharacterized conserved protein	1	1	1	1	1	1	1	1	1
COG4088	tRNA Uridine 5-carbamoylmethylation protein Kti12 (Killer toxin insensitivity protein)	1	0	0	0	0	0	0	0	0
COG4094	Uncharacterized membrane protein	1	1	1	1	1	1	1	1	1
COG4100	Cystathionine beta-lyase family protein involved in aluminum resistance	1	1	1	1	1	1	1	1	1
COG4102	Uncharacterized conserved protein, DUF1501 family	1	0	1	1	1	1	1	1	1
COG4103	Uncharacterized conserved protein, tellurite resistance protein B (TerB) family	1	0	0	0	0	1	0	0	0
COG4107	ABC-type phosphonate transport system, ATPase component	1	1	0	0	0	1	0	0	0
COG4108	Peptide chain release factor RF-3	1	1	1	1	1	1	1	1	1
COG4121	tRNA U34 5-methylaminomethyl-2-thiouridine-forming methyltransferase MnmC	1	1	1	1	1	1	1	1	1
COG4149	ABC-type molybdate transport system, permease component	1	0	0	0	1	1	0	0	0
COG4158	Predicted ABC-type sugar transport system, permease component	1	1	0	0	0	0	0	1	0
COG4178	ABC-type uncharacterized transport system, permease and ATPase components	1	1	2	1	1	2	1	1	1
COG4238	Outer membrane murein-binding lipoprotein Lpp	1	0	0	0	2	1	0	0	0
COG4240	Pantothenate kinase-related protein Tda10 (topoisomerase I damage affected protein)	1	1	1	1	1	1	1	1	1
COG4241	Uncharacterized conserved protein YybS, DUF2232 family	1	0	1	1	1	1	0	0	1
COG4242	Cyanophycinase and related exopeptidases	1	2	2	1	3	1	3	3	1
COG4249	Uncharacterized protein, contains caspase domain	1	0	0	0	1	1	0	0	0
COG4251	Bacteriophytochrome (light-regulated signal transduction histidine kinase)	1	1	1	3	2	2	2	6	2
COG4276	Ligand-binding SRPBCC domain	1	1	1	1	1	1	1	1	1
COG4292	Low temperature requirement protein LtrA (function unknown)	1	1	1	1	0	2	0	0	0
COG4293	Uncharacterized protein	1	1	1	1	1	1	1	1	1
COG4298	Uncharacterized protein	1	1	1	0	0	0	0	1	0
COG4301	Uncharacterized conserved protein, contains predicted SAM-dependent methyltransferase domain	1	1	1	1	1	1	1	1	1
COG4307	Uncharacterized protein	1	0	0	0	0	1	0	0	0
COG4310	Uncharacterized protein, cotains an aminopeptidase-like domain	1	0	0	0	0	0	0	0	0
COG4314	Nitrous oxide reductase accessory protein NosL	1	0	0	0	0	0	0	0	0
COG4319	Ketosteroid isomerase homolog	1	2	0	2	10	3	2	0	0
COG4328	Predicted nuclease (RNAse H fold)	1	1	0	0	1	2	1	1	0
COG4338	Uncharacterized protein	1	0	1	1	0	1	1	1	0
COG4339	Predicted metal-dependent phosphohydrolase, HD superfamily	1	1	0	0	0	0	1	1	0
COG4341	Predicted HD phosphohydrolase	1	1	0	0	0	0	0	0	0
COG4354	Uncharacterized protein, contains GBA2_N and DUF608 domains	1	1	1	1	1	1	1	1	1
COG4359	2-hydroxy-3-keto-5-methylthiopentenyl-1-phosphate phosphatase (methionine salvage)	1	0	1	1	1	1	1	1	0
COG4360	ATP adenylyltransferase (5',5'''-P-1,P-4-tetraphosphate phosphorylase II)	1	1	1	1	1	1	1	1	1
COG4362	Nitric oxide synthase, oxygenase domain	1	0	1	0	0	0	0	0	0
COG4370	Uncharacterized protein	1	1	1	1	1	1	1	1	1
COG4372	Uncharacterized conserved protein, contains DUF3084 domain	1	1	1	1	1	2	1	1	1
COG4399	Uncharacterized membrane protein YheB, UPF0754 family	1	1	1	1	1	1	1	1	1
COG4401	Chorismate mutase	1	1	1	1	1	1	2	1	1
COG4402	Uncharacterized protein	1	0	0	2	0	1	1	1	1
COG4420	Uncharacterized membrane protein	1	0	1	1	1	0	1	1	0
COG4424	LPS sulfotransferase NodH	1	0	2	3	1	1	3	1	2
COG4430	Uncharacterized conserved protein YdeI, YjbR/CyaY-like superfamily, DUF1801 family	1	1	0	1	1	0	0	0	0
COG4445	tRNA isopentenyl-2-thiomethyl-A-37 hydroxylase MiaE (synthesis of 2-methylthio-cis-ribozeatin)	1	1	1	1	1	1	1	1	1
COG4447	Uncharacterized protein related to plant photosystem II stability/assembly factor	1	4	1	1	3	1	1	1	1
COG4448	L-asparaginase II	1	1	1	1	1	1	1	1	1
COG4449	Predicted protease, Abi (CAAX) family	1	1	2	1	2	2	2	3	0
COG4477	Septation ring formation regulator EzrA	1	0	0	0	0	1	0	0	0
COG4496	Uncharacterized protein YerC	1	0	0	0	0	0	0	0	0
COG4529	Uncharacterized NAD(P)/FAD-binding protein YdhS	1	0	1	1	0	0	0	0	0
COG4535	Mg2+ and Co2+ transporter CorC, contains CBS pair and CorC-HlyC domains	1	0	0	0	0	0	0	0	0
COG4559	ABC-type hemin transport system, ATPase component	1	0	0	0	0	0	0	0	0
COG4567	Two-component response regulator, ActR/RegA family, consists of REC and Fis-type HTH domains	1	0	0	0	3	3	0	0	0
COG4572	Cation transport regulator ChaB	1	2	2	1	1	2	1	2	1
COG4573	Tagatose-1,6-bisphosphate aldolase non-catalytic subunit AgaZ/GatZ	1	0	0	0	0	0	0	0	0
COG4576	Carboxysome shell and ethanolamine utilization microcompartment protein CcmK/EutM	1	1	1	1	1	1	1	1	1
COG4581	Superfamily II RNA helicase	1	1	1	1	1	1	1	1	1
COG4627	Predicted SAM-depedendent methyltransferase	1	0	0	0	0	0	0	0	0
COG4632	Exopolysaccharide biosynthesis protein related to N-acetylglucosamine-1-phosphodiester alpha-N-acety...	1	0	0	0	2	0	0	0	0
COG4650	Sigma54-dependent transcription regulator containing an AAA-type ATPase domain and a DNA-binding domain	1	0	0	0	0	0	0	0	0
COG4663	TRAP-type mannitol/chloroaromatic compound transport system, periplasmic component	1	1	1	1	1	1	1	1	3
COG4664	TRAP-type mannitol/chloroaromatic compound transport system, large permease component	1	1	1	1	1	2	1	1	1
COG4665	TRAP-type mannitol/chloroaromatic compound transport system, small permease component	1	1	1	1	1	1	1	1	1
COG4678	Muramidase (phage lambda lysozyme)	1	1	1	1	2	1	1	1	0
COG4680	mRNA-degrading endonuclease (mRNA interferase) HigB, toxic component of the HigAB toxin-antitoxin module	1	4	0	1	2	1	1	3	3
COG4710	Predicted DNA-binding protein with an HTH domain	1	0	0	0	1	4	0	0	1
COG4713	Uncharacterized membrane protein	1	0	0	0	0	0	0	0	0
COG4727	Uncharacterized protein	1	0	0	0	0	0	0	0	0
COG4753	Two-component response regulator, YesN/AraC family, consists of REC and AraC-type DNA-binding domains	1	0	0	0	0	2	0	0	0
COG4770	Acetyl/propionyl-CoA carboxylase, alpha subunit	1	0	0	0	1	1	0	0	0
COG4775	Outer membrane protein assembly factor BamA	1	1	1	1	1	2	1	1	1
COG4778	Alpha-D-ribose 1-methylphosphonate 5-triphosphate synthase subunit PhnL	1	1	0	0	0	1	0	0	0
COG4796	Type II secretory pathway, component HofQ	1	1	0	1	1	1	1	1	1
COG4800	Predicted transcriptional regulator with an HTH domain	1	0	0	0	0	0	0	0	0
COG4802	Ferredoxin-thioredoxin reductase, catalytic subunit	1	2	1	1	1	1	1	1	1
COG4803	Uncharacterized membrane protein	1	1	0	0	2	2	1	1	1
COG4826	Serine protease inhibitor	1	0	1	1	1	0	0	0	0
COG4858	Uncharacterized membrane-anchored protein	1	0	0	0	0	0	0	0	0
COG4935	Regulatory P domain of the subtilisin-like proprotein convertases and other proteases	1	0	0	0	0	0	0	0	0
COG4938	Predicted ATPase	1	0	0	0	0	0	0	0	0
COG4942	Septal ring factor EnvC, activator of murein hydrolases AmiA and AmiB	1	0	0	0	0	0	0	0	0
COG4946	Uncharacterized N-terminal domain of tricorn protease	1	0	0	0	0	0	0	0	0
COG4948	L-alanine-DL-glutamate epimerase or related enzyme of enolase superfamily	1	2	2	3	2	2	2	2	1
COG4967	Tfp pilus assembly protein PilV	1	0	0	0	0	0	0	0	0
COG4972	Tfp pilus assembly protein, ATPase PilM	1	1	1	1	1	1	1	1	1
COG4973	Site-specific recombinase XerC	1	0	0	0	0	0	0	0	0
COG4977	Transcriptional regulator GlxA family, contains an amidase domain and an AraC-type DNA-binding HTH domain	1	0	0	0	2	2	0	0	0
COG4992	Acetylornithine/succinyldiaminopimelate/putrescine aminotransferase	1	1	1	1	2	1	1	1	2
COG5007	Acid stress-induced BolA-like protein IbaG/YrbA, predicted regulator of iron metabolism	1	1	1	1	1	1	0	0	1
COG5011	Uncharacterized conserved protein, DUF2344 family	1	1	0	1	1	1	1	1	1
COG5031	Ubiquinone biosynthesis protein Coq4	1	0	0	0	0	1	0	1	0
COG5038	Ca2+-dependent lipid-binding protein, contains C2 domain	1	0	0	0	0	0	0	0	0
COG5135	Uncharacterized protein	1	1	1	1	1	1	1	1	1
COG5239	mRNA deadenylase, 3'-5' endonuclease subunit Ccr4	1	0	0	0	0	0	0	0	0
COG5255	Uncharacterized protein	1	0	0	0	1	1	1	1	0
COG5267	Uncharacterized conserved protein, DUF1800 family	1	0	1	1	1	1	1	1	1
COG5280	Phage-related minor tail protein	1	0	0	0	0	0	0	0	0
COG5285	Ectoine hydroxylase-related dioxygenase, phytanoyl-CoA dioxygenase (PhyH) family	1	2	1	1	1	1	1	1	1
COG5305	Uncharacterized membrane protein	1	4	3	4	3	3	3	5	0
COG5381	Uncharacterized protein	1	1	1	1	1	1	1	1	2
COG5388	Uncharacterized protein	1	0	0	0	0	0	0	0	0
COG5393	Uncharacterized membrane protein YqjE	1	0	0	0	0	0	0	0	0
COG5413	Uncharacterized integral membrane protein	1	1	1	1	1	1	1	1	1
COG5421	Transposase	1	3	0	12	5	6	1	0	2
COG5439	Uncharacterized protein	1	1	1	1	1	1	1	1	2
COG5456	Nitrogen fixation protein FixH	1	0	0	0	0	0	0	0	0
COG5464	Predicted transposase YdaD	1	0	0	1	12	0	0	0	5
COG5474	Uncharacterized protein	1	1	1	1	1	1	1	1	1
COG5478	Low affinity Fe/Cu permease	1	0	0	0	0	2	0	0	0
COG5485	Predicted ester cyclase	1	0	3	1	2	0	0	1	0
COG5502	Uncharacterized conserved protein, DUF2267 family	1	3	1	2	4	4	1	1	0
COG5507	Uncharacterized conserved protein YbaA, DUF1428 family	1	0	0	0	0	2	0	0	0
COG5512	Predicted nucleic acid-binding protein, contains Zn-ribbon domain (includes truncated derivatives)	1	1	1	1	1	1	1	1	1
COG5549	Predicted Zn-dependent protease	1	1	1	1	1	1	1	1	1
COG5553	Predicted metal-dependent enzyme of the double-stranded beta helix superfamily	1	1	0	1	1	1	0	0	2
COG5561	Predicted metal-binding protein	1	0	0	0	0	0	0	0	0
COG5567	Predicted small periplasmic lipoprotein YifL (function unknown0	1	0	0	0	0	0	0	0	0
COG5570	Uncharacterized protein	1	0	0	0	0	1	0	0	0
COG5607	CHAD domain (function unknown)	1	1	2	1	1	3	1	1	1
COG5626	Uncharacterized protein	1	1	1	1	1	1	1	1	1
COG5635	Predicted NTPase, NACHT family domain	1	2	1	0	2	1	0	2	1
COG5637	Uncharacterized membrane protein	1	1	1	0	2	2	1	1	0
COG5652	VanZ like family protein (function unknown)	1	0	0	0	0	1	1	0	0
COG5662	Transmembrane transcriptional regulator (anti-sigma factor RsiW)	1	0	0	0	1	1	0	0	0
COG0068	Hydrogenase maturation factor HypF (carbamoyltransferase)	0	1	0	1	1	1	0	1	1
COG0114	Fumarate hydratase class II	0	0	0	0	1	0	0	0	0
COG0153	Galactokinase	0	0	1	1	0	0	1	1	0
COG0160	4-aminobutyrate aminotransferase or related aminotransferase	0	1	1	1	2	0	1	1	2
COG0161	Adenosylmethionine-8-amino-7-oxononanoate aminotransferase	0	1	1	1	0	1	0	0	0
COG0174	Glutamine synthetase	0	4	1	2	2	1	1	1	3
COG0239	Fluoride ion exporter CrcB/FEX, affects chromosome condensation	0	1	1	0	0	0	0	0	2
COG0241	Histidinol phosphatase or a related phosphatase	0	0	0	0	2	0	0	0	0
COG0246	Mannitol-1-phosphate/altronate dehydrogenases	0	1	0	1	0	1	0	0	0
COG0262	Dihydrofolate reductase	0	0	0	0	0	1	0	1	1
COG0271	Stress-induced morphogen (activity unknown)	0	0	0	0	0	0	1	1	0
COG0279	Phosphoheptose isomerase	0	0	0	0	2	0	0	0	0
COG0286	Type I restriction-modification system, DNA methylase subunit	0	2	1	1	1	1	0	0	0
COG0298	Hydrogenase maturation factor	0	1	0	1	1	1	0	1	1
COG0309	Hydrogenase maturation factor	0	1	0	1	1	1	0	1	1
COG0350	O6-methylguanine-DNA--protein-cysteine methyltransferase	0	1	0	1	1	1	0	0	0
COG0367	Asparagine synthetase B (glutamine-hydrolyzing)	0	3	0	0	1	0	0	0	1
COG0385	Predicted Na+-dependent transporter	0	1	0	0	0	0	0	2	3
COG0389	Nucleotidyltransferase/DNA polymerase involved in DNA repair	0	3	0	0	0	1	0	0	0
COG0405	Gamma-glutamyltranspeptidase	0	3	1	3	2	2	2	3	1
COG0409	Hydrogenase maturation factor	0	1	0	1	1	1	0	1	1
COG0429	Predicted hydrolase of the alpha/beta-hydrolase fold	0	0	1	0	1	1	1	1	0
COG0430	RNA 3'-terminal phosphate cyclase	0	0	0	0	0	0	0	1	0
COG0455	MinD-like ATPase involved in chromosome partitioning or flagellar assembly	0	0	0	2	0	0	1	1	0
COG0466	ATP-dependent Lon protease, bacterial type	0	0	0	1	1	1	0	1	0
COG0470	DNA polymerase III, delta prime subunit	0	0	0	0	0	1	0	0	0
COG0490	K+/H+ antiporter YhaU, regulatory subunit KhtT	0	0	0	0	1	0	0	0	0
COG0493	NADPH-dependent glutamate synthase beta chain or related oxidoreductase	0	0	0	1	0	1	1	1	1
COG0507	ATP-dependent exoDNAse (exonuclease V), alpha subunit, helicase superfamily I	0	3	0	1	3	3	0	0	0
COG0510	Thiamine kinase and related kinases	0	0	0	1	0	0	0	0	0
COG0549	Carbamate kinase	0	0	0	0	1	1	0	0	0
COG0551	ssDNA-binding Zn-finger and Zn-ribbon domains of topoisomerase 1	0	0	0	0	1	0	0	0	0
COG0555	ABC-type sulfate transport system, permease component	0	1	1	0	1	0	1	1	0
COG0588	Phosphoglycerate mutase (BPG-dependent)	0	0	0	0	1	1	0	0	0
COG0599	Uncharacterized conserved protein YurZ, alkylhydroperoxidase/carboxymuconolactone decarboxylase family	0	2	0	0	3	5	0	0	0
COG0604	NADPH:quinone reductase or related Zn-dependent oxidoreductase	0	3	2	6	7	5	1	1	3
COG0609	ABC-type Fe3+-siderophore transport system, permease component	0	0	6	0	6	2	2	2	2
COG0610	Type I site-specific restriction-modification system, R (restriction) subunit and related helicases ...	0	1	0	1	0	0	0	0	0
COG0614	ABC-type Fe3+-hydroxamate transport system, periplasmic component	0	1	8	1	12	5	1	2	1
COG0620	Methionine synthase II (cobalamin-independent)	0	0	0	0	1	0	0	0	0
COG0634	Hypoxanthine-guanine phosphoribosyltransferase	0	0	0	0	0	1	0	0	0
COG0641	Sulfatase maturation enzyme AslB, radical SAM superfamily	0	0	0	0	1	0	0	1	2
COG0655	Multimeric flavodoxin WrbA	0	2	0	1	1	1	1	0	1
COG0656	Aldo/keto reductase, related to diketogulonate reductase	0	1	2	1	1	2	1	1	0
COG0674	Pyruvate:ferredoxin oxidoreductase or related 2-oxoacid:ferredoxin oxidoreductase, alpha subunit	0	0	0	1	1	1	0	1	1
COG0680	Ni,Fe-hydrogenase maturation factor	0	1	0	2	1	1	0	1	1
COG0684	Regulator of RNase E activity RraA	0	0	0	1	0	0	0	0	0
COG0693	Putative intracellular protease/amidase	0	3	3	3	7	6	2	2	1
COG0700	Spore maturation protein SpmB (function unknown)	0	0	0	0	0	0	0	0	1
COG0701	Uncharacterized membrane protein YraQ, UPF0718 family	0	4	1	1	2	0	1	1	1
COG0716	Flavodoxin	0	2	3	1	1	2	0	1	2
COG0732	Restriction endonuclease S subunit	0	2	0	1	1	1	0	0	0
COG0733	Na+-dependent transporter, SNF family	0	0	0	1	1	0	0	0	0
COG0736	Phosphopantetheinyl transferase (holo-ACP synthase)	0	1	0	0	4	2	1	0	0
COG0737	2',3'-cyclic-nucleotide 2'-phosphodiesterase/5'- or 3'-nucleotidase, 5'-nucleotidase family	0	2	0	0	1	1	0	1	2
COG0753	Catalase	0	1	1	1	1	1	0	0	1
COG0765	ABC-type amino acid transport system, permease component	0	5	2	2	1	2	2	2	1
COG0782	Transcription elongation factor, GreA/GreB family	0	0	0	0	0	1	0	0	0
COG0819	Thiaminase	0	1	0	1	1	1	1	0	0
COG0822	NifU homolog involved in Fe-S cluster formation	0	2	0	1	1	2	0	0	1
COG0833	Amino acid permease	0	0	0	1	0	0	0	0	0
COG0847	DNA polymerase III, epsilon subunit or related 3'-5' exonuclease	0	0	1	0	0	0	1	0	0
COG0863	DNA modification methylase	0	0	0	1	3	2	2	1	0
COG1002	Type II restriction/modification system, DNA methylase subunit YeeA	0	1	1	1	1	1	0	2	0
COG1013	Pyruvate:ferredoxin oxidoreductase or related 2-oxoacid:ferredoxin oxidoreductase, beta subunit	0	0	0	0	1	1	0	1	0
COG1014	Pyruvate:ferredoxin oxidoreductase or related 2-oxoacid:ferredoxin oxidoreductase, gamma subunit	0	0	0	0	1	1	0	0	0
COG1024	Enoyl-CoA hydratase/carnithine racemase	0	0	0	0	0	2	0	0	1
COG1042	Acyl-CoA synthetase (NDP forming)	0	1	0	0	1	2	1	1	1
COG1047	FKBP-type peptidyl-prolyl cis-trans isomerase 2	0	0	0	0	1	0	0	0	0
COG1048	Aconitase A	0	1	0	0	1	0	0	0	0
COG1055	Na+/H+ antiporter NhaD or related arsenite permease	0	1	1	0	3	0	2	2	0
COG1063	Threonine dehydrogenase or related Zn-dependent dehydrogenase	0	1	1	1	2	1	1	1	2
COG1073	Fermentation-respiration switch protein FrsA, has esterase activity, DUF1100 family	0	0	1	1	1	3	0	1	0
COG1075	Triacylglycerol esterase/lipase EstA, alpha/beta hydrolase fold	0	1	0	0	2	0	0	0	0
COG1076	DnaJ-domain-containing proteins 1	0	0	0	0	1	0	0	0	0
COG1079	ABC-type uncharacterized transport system, permease component	0	1	0	0	0	1	0	0	0
COG1080	Phosphoenolpyruvate-protein kinase (PTS system EI component in bacteria)	0	0	0	1	1	0	0	0	0
COG1082	Sugar phosphate isomerase/epimerase	0	0	0	0	1	0	0	0	0
COG1083	CMP-N-acetylneuraminic acid synthetase	0	0	0	1	1	0	1	0	0
COG1099	Predicted metal-dependent hydrolase, TIM-barrel fold	0	1	1	1	0	1	0	0	0
COG1106	ATPase/GTPase, AAA15 family	0	0	0	0	0	0	0	1	0
COG1112	Superfamily I DNA and/or RNA helicase	0	1	0	0	0	0	0	0	0
COG1115	Na+/alanine symporter	0	3	1	1	1	2	0	0	1
COG1120	ABC-type cobalamin/Fe3+-siderophores transport system, ATPase component	0	0	3	0	1	1	1	1	1
COG1125	ABC-type proline/glycine betaine transport system, ATPase component	0	1	0	0	1	0	0	0	0
COG1126	ABC-type polar amino acid transport system, ATPase component	0	4	2	2	1	2	2	2	1
COG1144	Pyruvate:ferredoxin oxidoreductase or related 2-oxoacid:ferredoxin oxidoreductase, delta subunit	0	0	0	0	1	0	0	0	0
COG1145	Ferredoxin	0	0	0	0	1	0	0	0	0
COG1151	Hydroxylamine reductase (hybrid-cluster protein)	0	1	0	1	1	1	0	1	1
COG1155	Archaeal/vacuolar-type H+-ATPase catalytic subunit A/Vma1	0	0	0	0	1	0	0	0	0
COG1156	Archaeal/vacuolar-type H+-ATPase subunit B/Vma2	0	0	0	0	1	0	0	0	0
COG1174	ABC-type proline/glycine betaine transport system, permease component	0	1	0	0	1	0	0	0	0
COG1176	ABC-type spermidine/putrescine transport system, permease component I	0	1	0	0	0	0	0	0	0
COG1177	ABC-type spermidine/putrescine transport system, permease component II	0	1	0	0	0	0	0	0	0
COG1180	Pyruvate-formate lyase-activating enzyme	0	1	0	0	0	1	1	0	1
COG1182	FMN-dependent NADH-azoreductase	0	1	1	0	3	2	0	0	0
COG1194	Adenine-specific DNA glycosylase, acts on AG and A-oxoG pairs	0	0	0	0	1	2	0	0	0
COG1201	Lhr-like helicase	0	0	0	0	0	1	0	1	0
COG1203	CRISPR/Cas system-associated endonuclease/helicase Cas3	0	0	0	0	0	0	0	1	0
COG1204	Replicative superfamily II helicase	0	0	0	0	0	1	0	0	0
COG1205	ATP-dependent helicase YprA, contains C-terminal metal-binding DUF1998 domain	0	1	0	1	0	5	0	0	0
COG1223	Predicted ATPase, AAA+ superfamily	0	0	0	0	1	0	0	0	0
COG1228	Imidazolonepropionase or related amidohydrolase	0	1	0	0	0	1	0	1	1
COG1231	Monoamine oxidase	0	1	0	0	0	0	0	1	0
COG1232	Protoporphyrinogen oxidase	0	0	0	1	0	1	0	0	0
COG1235	Phosphoribosyl 1,2-cyclic phosphodiesterase	0	0	1	1	0	0	0	0	0
COG1238	Uncharacterized membrane protein YqaA, SNARE-associated domain	0	0	0	0	0	0	1	0	0
COG1250	3-hydroxyacyl-CoA dehydrogenase	0	1	0	3	0	1	0	0	1
COG1251	NAD(P)H-nitrite reductase, large subunit	0	0	0	0	0	0	0	1	0
COG1280	Threonine/homoserine/homoserine lactone efflux protein	0	1	1	1	2	2	2	2	1
COG1289	Uncharacterized membrane protein YccC	0	0	0	0	1	0	0	0	0
COG1292	Choline-glycine betaine transporter	0	1	0	0	0	0	0	0	0
COG1296	Predicted branched-chain amino acid permease (azaleucine resistance)	0	0	0	0	0	0	1	0	0
COG1300	Uncharacterized membrane protein SpoIIM, required for sporulation	0	0	1	1	0	1	0	0	0
COG1301	Na+/H+-dicarboxylate symporter	0	1	0	0	0	0	0	0	1
COG1310	Proteasome lid subunit RPN8/RPN11, contains Jab1/MPN domain metalloenzyme (JAMM) motif	0	0	0	0	0	1	0	0	0
COG1319	CO or xanthine dehydrogenase, FAD-binding subunit	0	2	0	1	0	2	0	0	0
COG1322	DNA anti-recombination protein (rearrangement mutator) RmuC	0	1	0	0	2	0	0	1	0
COG1328	Anaerobic ribonucleoside-triphosphate reductase	0	0	0	0	0	1	0	0	0
COG1332	CRISPR/Cas system CSM-associated protein Csm5, group 7 of RAMP superfamily	0	0	0	0	0	1	0	0	1
COG1336	CRISPR/Cas system CMR subunit Cmr4, Cas7 group, RAMP superfamily	0	0	0	0	1	0	1	0	1
COG1337	CRISPR/Cas system CSM-associated protein Csm3, group 7 of RAMP superfamily	0	0	0	0	0	0	0	0	1
COG1343	CRISPR/Cas system-associated endoribonuclease Cas2	0	0	0	1	1	1	2	1	1
COG1353	CRISPR/Cas system-associated protein Cas10, large subunit of type III CRISPR-Cas systems, contains HD superfamily nuclease domain	0	0	0	0	1	0	0	0	0
COG1359	Quinol monooxygenase YgiN	0	0	0	3	6	3	2	1	1
COG1360	Flagellar motor protein MotB	0	1	1	1	2	1	1	1	1
COG1367	CRISPR/Cas system CMR-associated protein Cmr1, group 7 of RAMP superfamily	0	0	0	0	1	0	0	0	0
COG1371	SHS2 domain protein implicated in nucleic acid metabolism	0	0	0	0	1	0	0	1	0
COG1376	Lipoprotein-anchoring transpeptidase ErfK/SrfK	0	0	0	0	1	1	0	0	0
COG1380	Putative effector of murein hydrolase LrgA, UPF0299 family	0	0	0	0	0	1	0	0	0
COG1390	Archaeal/vacuolar-type H+-ATPase subunit E/Vma4	0	0	0	0	2	0	0	0	0
COG1392	Uncharacterized conserved protein YkaA, distantly related to PhoU, UPF0111/DUF47 family	0	0	0	0	0	0	0	0	1
COG1394	Archaeal/vacuolar-type H+-ATPase subunit D/Vma8	0	0	0	0	1	1	0	0	0
COG1397	ADP-ribosylglycohydrolase	0	1	0	0	2	1	0	0	0
COG1401	5-methylcytosine-specific restriction endonuclease McrBC, GTP-binding regulatory subunit McrB	0	0	0	0	1	0	0	0	0
COG1419	Flagellar biosynthesis GTPase FlhF	0	0	0	0	2	0	0	0	0
COG1421	CRISPR/Cas system CSM-associated protein Csm2, small subunit	0	0	0	0	0	0	0	0	1
COG1422	Uncharacterized archaeal membrane protein, DUF106 family, distantly related to YidC/Oxa1	0	0	0	0	1	0	0	0	0
COG1431	Argonaute homolog, implicated in RNA metabolism and viral defense	0	0	0	0	1	0	0	0	0
COG1436	Archaeal/vacuolar-type H+-ATPase subunit F/Vma7	0	0	0	0	0	1	0	0	0
COG1442	Lipopolysaccharide biosynthesis protein, LPS:glycosyltransferase	0	2	1	0	0	0	1	1	0
COG1451	Predicted metal-dependent hydrolase	0	1	1	0	1	0	0	0	0
COG1452	LPS assembly outer membrane protein LptD (organic solvent tolerance protein OstA)	0	0	0	0	0	1	0	0	0
COG1454	Alcohol dehydrogenase, class IV	0	1	0	1	1	1	2	0	1
COG1455	Phosphotransferase system cellobiose-specific component IIC	0	1	0	0	0	0	0	0	0
COG1457	Purine-cytosine permease or related protein	0	1	0	0	0	0	0	0	0
COG1460	DNA-directed RNA polymerase, subunit F	0	0	0	0	1	0	0	0	0
COG1462	Curli biogenesis system outer membrane secretion channel CsgG	0	1	0	0	0	0	0	0	0
COG1467	Eukaryotic-type DNA primase, catalytic (small) subunit	0	0	0	0	1	0	0	0	0
COG1468	CRISPR/Cas system-associated exonuclease Cas4, RecB family	0	0	0	1	0	0	1	1	1
COG1474	Cdc6-related protein, AAA superfamily ATPase	0	0	0	0	0	1	0	0	0
COG1477	Thiamine biosynthesis lipoprotein ApbE	0	0	1	0	0	0	0	0	0
COG1483	Predicted ATPase, AAA+ superfamily	0	0	0	2	0	0	1	0	0
COG1484	DNA replication protein DnaC	0	0	0	0	2	0	0	0	0
COG1501	Alpha-glucosidase, glycosyl hydrolase family GH31	0	0	0	0	2	0	0	0	0
COG1510	DNA-binding transcriptional regulator GbsR, MarR family	0	0	0	0	1	0	0	0	0
COG1511	Uncharacterized membrane protein YhgE, phage infection protein (PIP) family	0	0	0	0	1	0	0	0	0
COG1514	2'-5' RNA ligase	0	1	0	1	1	0	1	1	0
COG1518	CRISPR/Cas system-associated endonuclease Cas1	0	1	0	1	1	1	3	1	2
COG1520	Outer membrane protein assembly factor BamB, contains PQQ-like beta-propeller repeat	0	0	0	2	0	0	0	1	0
COG1524	Predicted pyrophosphatase or phosphodiesterase, AlkP superfamily	0	1	1	1	0	1	0	0	0
COG1528	Ferritin	0	0	0	1	0	0	0	0	1
COG1529	CO or xanthine dehydrogenase, Mo-binding subunit	0	2	0	1	0	2	0	0	0
COG1532	Predicted RNA-binding protein	0	0	0	0	0	1	0	0	0
COG1541	Phenylacetate-coenzyme A ligase PaaK, adenylate-forming domain family	0	1	0	0	2	0	1	1	1
COG1549	Predicted RNA-binding protein, contains uracil-DNA-glycosylase-like and PUA domains	0	0	0	0	1	0	0	0	0
COG1552	Ribosomal protein L40E	0	0	0	0	2	2	0	0	0
COG1553	Sulfur relay (sulfurtransferase) complex TusBCD TusD component, DsrE family	0	0	0	0	3	0	0	0	1
COG1554	Trehalose and maltose hydrolase (possible phosphorylase)	0	0	0	0	2	0	0	0	0
COG1567	CRISPR/Cas system CSM-associated protein Csm4, group 5 of RAMP superfamily	0	0	0	0	0	0	0	0	1
COG1574	Predicted amidohydrolase YtcJ	0	1	0	1	1	1	0	0	0
COG1578	Uncharacterized conserved protein, contains ATP-grasp and redox domains	0	0	0	0	0	1	0	0	0
COG1588	RNase P/RNase MRP subunit p29	0	0	0	0	1	0	0	0	0
COG1594	DNA-directed RNA polymerase, subunit M/Transcription elongation factor TFIIS	0	0	0	0	1	0	0	0	0
COG1604	CRISPR/Cas system CMR subunit Cmr6, Cas7 group, RAMP superfamily	0	0	0	0	1	0	1	0	0
COG1605	Chorismate mutase	0	1	0	0	0	0	1	1	0
COG1609	DNA-binding transcriptional regulator, LacI/PurR family	0	1	0	0	0	0	0	1	0
COG1613	ABC-type sulfate transport system, periplasmic component	0	1	1	0	1	0	2	2	0
COG1620	L-lactate permease	0	1	1	0	0	1	1	0	0
COG1626	Neutral trehalase	0	1	1	0	0	0	1	1	0
COG1628	Endonuclease V homolog, UPF0215 family	0	1	1	1	0	1	0	0	0
COG1647	Esterase/lipase	0	0	0	0	1	0	1	1	1
COG1656	Uncharacterized conserved protein, contains PIN domain	0	0	0	0	1	0	1	1	0
COG1669	Predicted nucleotidyltransferase	0	3	4	8	7	5	7	1	18
COG1672	Predicted ATPase, archaeal AAA+ ATPase superfamily	0	0	0	1	1	0	0	0	1
COG1690	RNA-splicing ligase RtcB, repairs tRNA damage	0	0	1	1	1	0	1	2	0
COG1695	DNA-binding transcriptional regulator, PadR family	0	0	1	1	2	1	0	1	0
COG1698	Uncharacterized protein, UPF0147 family	0	0	0	0	1	0	0	0	0
COG1705	Flagellum-specific peptidoglycan hydrolase FlgJ	0	0	0	0	0	1	0	0	0
COG1708	Predicted nucleotidyltransferase	0	0	0	0	1	0	0	0	0
COG1715	Restriction endonuclease Mrr	0	0	0	0	0	1	0	1	1
COG1719	Predicted hydrocarbon binding protein, contains 4VR domain	0	0	2	0	2	0	2	2	2
COG1723	Uncharacterized protein, Rmd1/YagE family	0	1	0	0	1	0	1	1	0
COG1730	Prefoldin subunit 5	0	0	0	0	0	1	0	0	0
COG1732	Periplasmic glycine betaine/choline-binding (lipo)protein of an ABC-type transport system (osmoprotectant binding protein)	0	0	0	0	1	0	0	0	0
COG1742	Uncharacterized inner membrane protein YnfA, drug/metabolite transporter superfamily	0	1	0	0	0	0	1	1	0
COG1743	Adenine-specific DNA methylase, contains a Zn-ribbon domain	0	0	0	2	0	2	0	0	0
COG1744	Basic membrane lipoprotein Med, periplasmic binding protein (PBP1-ABC) superfamily	0	1	0	0	0	1	0	0	0
COG1752	Predicted acylesterase/phospholipase RssA, containd patatin domain	0	0	0	0	1	0	0	0	0
COG1753	Predicted antitoxin, CopG family	0	0	0	0	0	2	0	0	0
COG1763	Molybdopterin-guanine dinucleotide biosynthesis protein	0	0	0	0	0	1	0	0	0
COG1764	Organic hydroperoxide reductase OsmC/OhrA	0	2	0	0	3	1	1	0	0
COG1765	Uncharacterized OsmC-related protein	0	0	0	0	0	1	0	1	1
COG1766	Flagellar biosynthesis/type III secretory pathway M-ring protein FliF/YscJ	0	0	0	0	1	0	0	0	0
COG1769	CRISPR/Cas system CMR-associated protein Cmr3, group 5 of RAMP superfamily	0	0	0	0	1	0	0	0	1
COG1770	Protease II	0	1	0	1	0	1	0	0	0
COG1785	Alkaline phosphatase	0	1	1	0	2	2	0	0	0
COG1788	Acyl CoA:acetate/3-ketoacid CoA transferase, alpha subunit	0	0	0	0	0	2	0	0	0
COG1791	Acireductone dioxygenase (methionine salvage), cupin superfamily	0	0	0	0	1	2	1	1	0
COG1794	Aspartate/glutamate racemase	0	0	0	0	0	1	0	0	0
COG1803	Methylglyoxal synthase	0	0	0	0	0	0	0	0	1
COG1816	Adenosine deaminase	0	1	0	0	1	1	1	0	0
COG1819	UDP:flavonoid glycosyltransferase YjiC, YdhE family	0	0	3	3	5	4	0	0	0
COG1821	Predicted ATP-dependent carboligase, ATP-grasp superfamily	0	0	0	0	0	0	1	0	0
COG1830	Fructose-bisphosphate aldolase class Ia, DhnA family	0	1	1	1	1	1	1	1	0
COG1832	Predicted CoA-binding protein	0	0	0	0	1	0	0	0	0
COG1839	Adenosine/AMP kinase	0	0	0	1	1	1	0	0	0
COG1848	Predicted nucleic acid-binding protein, contains PIN domain	0	4	1	0	6	7	0	0	4
COG1855	Predicted ATPase, PilT family	0	0	0	0	1	0	0	0	0
COG1857	CRISPR/Cas system-associated protein Cas7, RAMP superfamily	0	0	0	0	0	0	0	0	1
COG1859	RNA:NAD 2'-phosphotransferase, TPT1/KptA family	0	0	0	0	0	0	1	1	0
COG1866	Phosphoenolpyruvate carboxykinase, ATP-dependent	0	0	0	0	1	0	0	0	0
COG1867	tRNA G26 N,N-dimethylase Trm1	0	1	1	1	1	1	0	0	0
COG1872	Uncharacterized conserved protein YggU, UPF0235/DUF167 family	0	0	0	0	1	1	0	1	0
COG1881	Uncharacterized conserved protein, phosphatidylethanolamine-binding protein (PEBP) family	0	1	1	0	2	0	0	0	0
COG1882	Pyruvate-formate lyase	0	1	0	0	0	1	1	0	1
COG1892	Phosphoenolpyruvate carboxylase	0	0	0	0	1	1	0	0	0
COG1893	Ketopantoate reductase	0	1	1	1	0	1	0	0	0
COG1894	NADH:ubiquinone oxidoreductase, NADH-binding 51 kD subunit (chain F)	0	1	0	1	1	1	0	1	1
COG1895	Uncharacterized protein, contains HEPN domain, UPF0332 family	0	0	0	0	1	0	0	0	0
COG1899	Deoxyhypusine synthase	0	0	0	0	0	0	0	0	1
COG1905	NADH:ubiquinone oxidoreductase 24 kD subunit (chain E)	0	2	0	1	2	2	0	1	1
COG1908	Coenzyme F420-reducing hydrogenase, delta subunit	0	0	0	0	1	0	0	0	0
COG1910	Periplasmic molybdate-binding protein/domain	0	0	0	0	0	0	1	0	0
COG1912	S-adenosylmethionine hydrolase (SAM-hydroxide adenosyltransferase)	0	1	1	1	2	0	2	2	1
COG1913	Predicted Zn-dependent protease	0	0	0	0	0	1	0	0	0
COG1914	Mn2+ and Fe2+ transporters of the NRAMP family	0	0	0	1	1	1	0	0	0
COG1925	Phosphotransferase system, HPr and related phosphotransfer proteins	0	0	0	0	1	0	0	0	0
COG1929	Glycerate kinase	0	0	1	1	1	0	0	0	0
COG1932	Phosphoserine aminotransferase	0	0	0	0	1	0	1	1	0
COG1933	Archaeal DNA polymerase II, large subunit	0	0	0	0	1	0	0	0	0
COG1936	Broad-specificity NMP kinase	0	0	0	0	0	1	0	0	0
COG1944	Ribosomal protein S12 methylthiotransferase accessory factor YcaO	0	1	0	2	0	2	0	0	0
COG1957	Inosine-uridine nucleoside N-ribohydrolase	0	2	0	1	1	2	1	1	2
COG1966	Carbon starvation protein CstA	0	0	0	0	0	1	0	0	0
COG1972	Nucleoside permease NupC	0	1	0	1	0	1	0	0	1
COG1975	Xanthine and CO dehydrogenase maturation factor, XdhC/CoxF family	0	2	0	1	0	2	0	0	0
COG1983	Phage shock protein PspC (stress-responsive transcriptional regulator)	0	0	0	0	1	0	0	0	0
COG1993	PII-like signaling protein	0	1	0	0	0	0	0	0	0
COG1996	DNA-directed RNA polymerase, subunit RPC12/RpoP, contains C4-type Zn-finger	0	0	0	0	1	0	0	0	0
COG1998	Ribosomal protein S27AE	0	0	0	0	1	0	0	0	0
COG2001	MraZ, DNA-binding transcriptional regulator and inhibitor of RsmH methyltransferase activity	0	0	0	0	1	0	0	0	0
COG2002	Bifunctional DNA-binding transcriptional regulator of stationary/sporulation/toxin gene expression and antitoxin component of the YhaV-PrlF toxin-antitoxin module	0	3	1	1	7	5	1	1	0
COG2008	Threonine aldolase	0	0	0	1	0	1	0	0	0
COG2014	Uncharacterized conserved protein, contains DUF4213 and DUF364 domains	0	0	0	0	0	0	0	0	1
COG2017	Galactose mutarotase or related enzyme	0	1	0	0	1	0	1	2	1
COG2018	Predicted regulator of Ras-like GTPase activity, Roadblock/LC7/MglB family	0	1	0	0	0	0	1	0	0
COG2021	Homoserine acetyltransferase	0	2	1	1	0	1	0	0	1
COG2026	mRNA-degrading endonuclease RelE, toxin component of the RelBE toxin-antitoxin system	0	0	4	5	6	12	6	4	5
COG2030	Acyl dehydratase	0	0	0	0	0	1	0	0	0
COG2032	Cu/Zn superoxide dismutase	0	0	0	0	0	0	1	1	1
COG2039	Pyrrolidone-carboxylate peptidase (N-terminal pyroglutamyl peptidase)	0	1	1	0	0	1	1	1	0
COG2040	Homocysteine/selenocysteine methylase (S-methylmethionine-dependent)	0	0	0	0	1	0	1	1	0
COG2044	Predicted peroxiredoxin	0	0	0	0	0	2	0	0	0
COG2048	Heterodisulfide reductase, subunit B	0	2	0	0	0	0	0	0	0
COG2050	Acyl-coenzyme A thioesterase PaaI, contains HGG motif	0	0	0	0	1	0	0	0	0
COG2055	Malate/lactate/ureidoglycolate dehydrogenase, LDH2 family	0	0	0	0	0	1	0	0	0
COG2059	Chromate transport protein ChrA	0	1	1	0	0	1	1	3	1
COG2060	K+-transporting ATPase, A chain	0	0	1	0	0	0	1	1	0
COG2068	CTP:molybdopterin cytidylyltransferase MocA	0	2	0	1	0	2	0	0	0
COG2074	2-phosphoglycerate kinase	0	1	0	0	0	0	0	0	0
COG2076	Multidrug transporter EmrE and related cation transporters	0	0	1	1	1	2	0	1	0
COG2080	Aerobic-type carbon monoxide dehydrogenase, small subunit, CoxS/CutS family	0	2	0	1	0	2	0	0	0
COG2085	Predicted dinucleotide-binding enzyme	0	0	2	1	2	1	0	0	0
COG2089	Sialic acid synthase SpsE, contains C-terminal SAF domain	0	0	0	1	1	1	1	0	0
COG2095	Small neutral amino acid transporter SnatA, MarC family	0	1	0	1	0	1	0	0	1
COG2110	O-acetyl-ADP-ribose deacetylase (regulator of RNase III), contains Macro domain	0	0	0	1	0	0	0	1	0
COG2113	ABC-type proline/glycine betaine transport system, periplasmic component	0	0	0	0	0	1	0	0	1
COG2123	Exosome complex RNA-binding protein Rrp42, RNase PH superfamily	0	0	0	0	0	1	0	0	0
COG2128	Alkylhydroperoxidase family enzyme, contains CxxC motif	0	0	0	4	4	0	0	0	0
COG2130	NADPH-dependent curcumin reductase CurA	0	0	1	2	0	0	0	0	1
COG2133	Glucose/arabinose dehydrogenase, beta-propeller fold	0	2	1	3	1	2	1	2	4
COG2135	Putative SOS response-associated peptidase YedK	0	1	2	0	1	0	1	1	0
COG2139	Ribosomal protein L21E	0	0	0	0	0	1	0	0	0
COG2141	Flavin-dependent oxidoreductase, luciferase family (includes alkanesulfonate monooxygenase SsuD and methylene tetrahydromethanopterin reductase)	0	0	0	0	1	0	0	1	0
COG2142	Succinate dehydrogenase, hydrophobic anchor subunit	0	0	0	0	0	1	0	0	0
COG2144	Selenophosphate synthetase-related protein	0	1	0	1	0	1	0	0	1
COG2159	Predicted metal-dependent hydrolase, TIM-barrel fold	0	1	0	1	1	2	0	0	0
COG2175	Taurine dioxygenase, alpha-ketoglutarate-dependent	0	0	2	0	3	0	0	0	0
COG2182	Maltose-binding periplasmic protein MalE	0	0	0	0	0	0	0	0	1
COG2184	Fido, protein-threonine AMPylation domain	0	0	0	0	0	1	0	0	0
COG2189	Adenine specific DNA methylase Mod	0	0	0	0	0	2	0	0	0
COG2193	Bacterioferritin (cytochrome b1)	0	1	0	0	1	0	1	1	0
COG2198	HPt (histidine-containing phosphotransfer) domain	0	0	0	0	0	1	0	0	0
COG2206	HD-GYP domain, c-di-GMP phosphodiesterase class II (or its inactivated variant)	0	0	0	0	1	0	0	0	0
COG2207	AraC-type DNA-binding domain and AraC-containing proteins	0	7	12	8	23	17	2	4	4
COG2210	Peroxiredoxin family protein	0	0	0	0	1	1	0	0	0
COG2213	Phosphotransferase system, mannitol-specific IIBC component	0	0	0	0	0	1	0	0	0
COG2215	ABC-type nickel/cobalt efflux system, permease component RcnA	0	0	0	0	1	0	0	0	0
COG2216	High-affinity K+ transport system, ATPase chain B	0	0	1	0	0	0	1	1	0
COG2224	Isocitrate lyase	0	0	0	0	1	0	0	0	0
COG2225	Malate synthase	0	0	0	0	1	0	0	0	0
COG2229	Signal recognition particle receptor subunit beta, a GTPase	0	1	0	0	0	0	1	0	0
COG2230	Cyclopropane fatty-acyl-phospholipid synthase and related methyltransferases	0	2	2	1	3	4	1	1	0
COG2235	Arginine deiminase	0	0	0	0	0	0	1	1	0
COG2237	Uncharacterized membrane protein	0	0	0	0	1	0	0	0	0
COG2249	Putative NADPH-quinone reductase (modulator of drug activity B)	0	1	0	0	1	1	0	0	1
COG2250	HEPN domain	0	0	0	0	1	0	0	0	0
COG2256	Replication-associated recombination protein RarA (DNA-dependent ATPase)	0	0	0	0	0	0	0	1	1
COG2258	Uncharacterized conserved protein YiiM, contains MOSC domain	0	1	0	1	1	0	1	0	0
COG2270	MFS-type transporter involved in bile tolerance, Atg22 family	0	1	0	0	0	0	0	0	0
COG2271	Sugar phosphate permease	0	0	0	0	0	0	0	1	0
COG2312	Erythromycin esterase homolog	0	0	0	0	1	0	0	0	0
COG2320	GrpB domain, predicted nucleotidyltransferase, UPF0157 family	0	1	0	1	1	0	1	1	0
COG2321	Predicted metalloprotease	0	0	0	0	0	1	0	0	0
COG2329	Heme-degrading monooxygenase HmoA and related ABM domain proteins	0	1	1	2	3	3	1	0	1
COG2333	Metal-dependent hydrolase, beta-lactamase superfamily II	0	0	0	0	2	0	0	0	0
COG2339	Membrane proteinase PrsW, cleaves anti-sigma factor RsiW, M82 family	0	0	0	2	0	0	0	0	0
COG2355	Zn-dependent dipeptidase, microsomal dipeptidase homolog	0	0	0	1	0	1	0	0	2
COG2357	ppGpp synthetase catalytic domain (RelA/SpoT-type nucleotidyltranferase)	0	0	0	1	0	1	0	0	0
COG2358	TRAP-type uncharacterized transport system, periplasmic component	0	0	0	2	0	0	0	1	0
COG2361	Uncharacterized conserved protein, contains HEPN domain	0	2	2	7	4	4	2	0	8
COG2365	Protein tyrosine/serine phosphatase	0	0	0	1	0	0	0	0	0
COG2366	Acyl-homoserine lactone (AHL) acylase PvdQ	0	0	1	0	1	1	1	1	1
COG2374	Predicted extracellular nuclease	0	1	0	0	0	1	0	0	0
COG2376	Dihydroxyacetone kinase	0	0	0	1	2	0	0	0	0
COG2378	Predicted DNA-binding transcriptional regulator YafY, contains an HTH and WYL domains	0	0	0	1	1	0	2	0	1
COG2379	Glycerate-2-kinase	0	0	0	0	1	0	0	0	0
COG2380	Uncharacterized protein	0	1	0	0	0	0	0	0	0
COG2386	ABC-type transport system involved in cytochrome c biogenesis, permease component	0	0	0	0	0	1	0	0	0
COG2390	DNA-binding transcriptional regulator LsrR, DeoR family	0	1	0	1	0	1	0	0	0
COG2402	Predicted nucleic acid-binding protein, contains PIN domain	0	1	2	1	3	0	2	1	2
COG2403	Predicted GTPase	0	0	0	0	1	1	0	0	0
COG2405	Predicted nucleic acid-binding protein, contains PIN domain	0	2	0	0	2	1	1	1	1
COG2406	Protein distantly related to bacterial ferritins	0	0	0	0	1	0	0	0	0
COG2425	Uncharacterized protein, contains a von Willebrand factor type A (vWA) domain	0	0	0	0	2	1	0	0	0
COG2452	Predicted site-specific integrase-resolvase	0	0	0	1	2	2	3	0	0
COG2453	Protein-tyrosine phosphatase	0	0	2	1	0	1	0	0	0
COG2509	Uncharacterized FAD-dependent dehydrogenase	0	0	0	0	0	0	0	0	1
COG2510	Uncharacterized membrane protein	0	2	5	2	0	0	1	2	1
COG2513	2-Methylisocitrate lyase and related enzymes, PEP mutase family	0	0	0	0	0	0	1	1	0
[truncated: 430 more rows]
